# Supplementary material for: Genome-wide identification and comprehensive analysis of the NAC transcription factor family in sunflower during salt and drought stress
Source: Sci Rep. 2021 Oct 6;11:19865. doi: 10.1038/s41598-021-98107-4 (PMC8494813; doi:10.1038/s41598-021-98107-4)
Supplement: Supplementary file 2 — Supplementary Tables. [file 41598_2021_98107_MOESM2_ESM.xlsx]

## Sheet: Table S1
Table S1. Basic information and characteristics of HaNAC genes.
Transcript ID	NAME	CHROM	STAR	STOP	Amino acids	PI	Molecular weight	Most-likely-Location	Sequence
OTG36673	HaNAC1	Chrom01	67521069	67527965	257	6.68	30.11	Nuclear	MAGDEVVIPGFRFYPTEEELILFYLKNKIRGTNEVQQDIDRVIPQLHVYDFYPWDLPEYAGERCQGDPEQWFFFIPRQEKEARGGRPSRLTQSGYWKATGSPSIVYSLSNRAIGVKRTMVFYNGRAPTGTKTKWKMNEYKAFQEESSSNTNRKPELMEEFSLCRVYVKSNCLRAFDRRPSGVMINDQQPPVPQPFHNNEHHATTSTRHGQPSVLERTTSLSDHSHCSSDDQTVNHPHYTMESDDHNLWEWEELKKWF
OTG36681	HaNAC2	Chrom01	67956970	67959704	234	8.75	27.4	Nuclear	MTPGFRFYPTEEELITFYLKHKIQGANVTRDILRDIDRVIPQLHVYDFYPWDLPQHAGEVCRGDPEQWFFFIPRQEKEARGGRPSRRTSSGYWKATGSPSVVYSSSNRIIGIKRSMVFYNGRAPTGKKTKWKMNEYKAFQQEYSSNTNTTPKLMQEVSLCRVYIKSTCLRAFDRRPLADHQTLESNDRHATTSTHLTGQPTTQMIASPFDHSHTSFEAIEDQPLWEWEENHNWL
OTG37909	HaNAC3	Chrom01	131693650	131695807	324	5.87	37	Nuclear	MDQIVPNMRQEQPDYLDNLPPGYRFCPTDSELILYYLKPKIETGEHPECRIYAVNLYNHSPEELTNQYRACDDKWYFFTPRERKYEKGNVPNRRTGDLGVWKASQKYTLVYHHDATGSRVVGTKRGLGYHDRTGCKTSWLMQEYAMNDPNLPIKSRQDSNKVLTDWVICKIYKKNSTNETKKSIAQAPRQVFASEETGEYQQNHSMATPTNIAQIPHGATASTAITSHVYVAQSRAYASPVLDQIVPQNQSMSNATSSFRYYEVPSNSTSAESLVDAALPFGYTTPVTSEDVAMDEFNTTQSVVDKDMLVIDDWISFDDFMKTY
OTG37910	HaNAC4	Chrom01	131712868	131714437	322	6.63	36.81	Nuclear	MDQIVPNMRQEQPDYLDNLPPGYRFCPTDSELILYYLKPKIETGKHPKCRIYAVNLYNHSPEELTNQYRACDDKWYFFTPRERKYEKGNVPNRRTGDLGVWKASQKYTLVYHHDATGSRVVGTKRGLGYHDRTGCKTSWLMQEYAMNDPNLPIKSRQDSNKVLTDWVICKIYKKNSTNETKNSIAQAPRQVFASEGTGEYQQNISMAYPKNTAQIPHGATAITSHVYVAQSRAYASPVLDQIVPQNQSMSNATSSFRYYEVPSNSTSAESLVDAALPFGYTTPVTSEDVAMDDFNTTQSVVDKDDMLVIDDWISFDDFMKTY
OTG37995	HaNAC5	Chrom01	134113674	134116963	364	5.63	42.06	Nuclear	MEISQMVTDGSDEALIGLPPGFRFHPTDEEIVTHYLTPKVLDRSFIAIPIGEADLNKSEPWELPKKAKMGEKEWFFYCQRDRKYPTGTRTNRATESGYWKATGKDKEIFKPEGELVGMKKTLVFYKGRALRGEKTNWVMHEFRLEGKFSYYNMPTSSTQDEWVVCRVFHKSTGTQRSVVSDHRLNTFVEELLNTQSQLPPLMDHSGLNFDPGFTSSHSYFSNDQHEILQKEEDYKNIFVSSYNYKFDNDTYQASSSMSEHQYVGENAKCLPSGSTLYLPNNGVKIEKNNAFGKRKMEHLIPTFNQVRKINVSNDVKISNDMTNNETSSTSMLSEHNLRTREYYNDDDDDNDPSTFSELDSLLQY
OTG38049	HaNAC6	Chrom01	136960629	136962129	422	5.36	47.93	Nuclear	MEEIVPYAHQEQPDYVDNLLPSYRFCPTDSELILYYLKPKIETGEHPKCRIYEVNLYSHSPEELTNQYRPCDDKWYFFTPRERKYEKGKVPNRRTGDFGYWKTTQKYTSVYHHYSATEPRVVGTRRSLDYRDEKGCKTAWLMQEYATNHPNLPIGSGQDGNKVLTDWVLCKIYKKKSSNETAEKTIAQAPPPPQVFASELPLTNSTGDQYQQNHFMSTPTNSAQIPHGATTSTSNYPHVYAAQSRANYTSPISDHIFQQMYHSMSTATNSTPAESLASAQPRANYTSPVSGHTFQQMYHSMSTPTNSAQIPHGATASTSNYPHVYATQSCANYTSPVSDHTFQQMYDSMPTATNSTPAESLASAQPFAYTTPVSLEDIAMNDWDDIFQQDGFSTTQSVV…
OTG33392	HaNAC7	Chrom02	16071949	16073672	266	8.72	30.51	Nuclear	MSVEDKKHAENPNNGISNKLSFVRDGAIKLPPGFRFQPTDQEIVFQYLLRKVFACPLPASIIPEIVDICKFNPWDLPGEWEQERYFFSKKEAKYGQGNRVNRKSDDGYWKASGFDKHITRCCSNNPISRKKDTITGMKKTLVFYKSKPSTTRTHWIMHEYRLVHSPTLPTDTSNDKKYWIPLGNWVLCHVLLNKRSRKSDENDSWKRLDSREQVASHQNFTRNDTALIDCDEASSCSSSSSCGSSVVTHEVSSSRASLEHEETNVV
OTG33828	HaNAC8	Chrom02	45582924	45585022	260	4.68	29.02	Nuclear	MCTSSCIPFVAENEYWTDEAIFMSLRDFKRGKPLPLNVTSDVNPYQYKPSILPADLWYLCSGVKKDAECGLWVQIGDACEMYSNSSILGSRTTLQFYEGRASHGRKTDWVMQEYRITERCDNGTKDHRALCRVFLAGDYKPPSTHCIADIGVNISDNSDPNTVINVNSRRHENTSDMDCILCGDYIELNDLIDPGSRSSSSANSSCLTVTSDEYFDSMALLQELDKDILDQKICVKYNLSTPAKSKEVVIRPVTSGLGLG
OTG34607	HaNAC9	Chrom02	125817502	125822420	452	4.65	49.65	Nuclear	MARLTLAPGFRFKPTDEILVVYYLKRKILGKRIASNAVAEVNIYDFCPWDLPDKSSLKSGDLEWYFFCPKSKKYSSGGRANRATETGFWKATGKDRYVEYRGRTVATIKTLVFHLGRAKDGKRTDWVLHEYRMDDKQLADAGVVQDTYVLCRIFKKSGAGPKNGAQYGAPFNEDEWDDDLVSSIDSQAVVGLVGASITTDRKQTEPEPGSSIVTISATEPTSTLNYKQESLATTDIVEPGTSGVTLSATEPTNTLNSKRKGPATSDMTEPAANKPYKPTSTMNYEQKGPATTNITEPGLSNVMLSANEPTKALNYKQKGPATTDMTEPGSSNVMFSANELTKTLNCKQKGPATMNMIVPQTTHGLSVTEPGSSERPADDMSFLEVIDQMLGVPEEAVNM…
OTG34654	HaNAC10	Chrom02	128841438	128843598	391	6.32	45.06	Nuclear	MSEEKVSLSVNVNGQSKVPPGFRFHPTEEELLHYYLRKKVAYEKIDLDVIRDVDLNKLEPWDIQEKCKIGSTPQNDWYFFSHKDKKYPTGTRTNRATAAGFWKATGRDKVIYSSVTRIGMRKTLVFYKGRAPHGQKSEWIMHEYRLDEITNQDACGSTLCDATQEEGWVVCRVFKKKNYHKVLESPQRPITASMDSRTQLQTLNKDSALDQLLMYMSSNRSCKQETESLTTNHNPMPQFMNPFSDRFYHLPRLESPTITLSPHHSTASTNFDQGLTFKPYVNDFLTEPNQSTNADHDSRERLDNWSDLEGLVTTQLNRQVDSTKQLYSCFGEPNDDFCFPLDHEEQEPSNLCDSTTTIRSNQMYTSEIDLWTFARSSSSSSSPDALCHLSV
OTG34671	HaNAC11	Chrom02	130347111	130351479	400	4.24	44.18	Nuclear	MARKSLVPGFRFNPTDEEIVMYFLKRKLLGKEIASDVVAEVNIYDYCPSDLPDKSALKNGDLEWYFFCPKSKRYSTGSRANRATETGFWKATGKDRYVEYRGRTVATIKTLVFHLGRAKDCERTNWVVHEYRMADEQLANAGVVQDTYVLCRLFEKSGAGPKNGAQYGAPFNEDEWNDDLVNSIDSQAIVGLVDASIIRDDKQKGPATTVMTQPGSSIVTFSENEPTNMMNYKQKGPATTDMTEPGTLVVTCSANESISTLNDKQKGLATTNVTGPGSSIVTNEPINSLNYKLKDPATEPGSSSVMLPTNEMPANDDMICLDDFDMIMEVPEGAANAEEYDSIYGDLVNLIDLEDYNGKATSTKTDEAEYVLVDMVDELQGADDDLGLAKFYVDDETSKS
OTG34786	HaNAC12	Chrom02	137135243	137138714	364	7.34	42.81	Nuclear	MYGYWCFWLQLPRKSRLFLGPYSISIIKDFLPIIKLKNMNNFSHVPPGFRFHPTDEELVDYYLRKKIASKRIDLDVIKDIDLYRIEPWDLQDLCKLGTEEQNDWYFFSYKDKKYPTGNRTNRATKAGFWKATGRDKGIYSKNNLVGMRKTLVFYKGRAPNGQKSDWIMHEYRLETNENNTSQEEGWVVCRAFKKGITTVRRMDEYHSLCRFDDQVSFMPNFEPPRITNPYTSTSSYHHQFLAKSELDQLHYNLHQDHPFLQLPQLESPNIQHTPAPNFQPTTQQLNINLLYGNSGEQDLQVTDWRLLDKYVASQLTNDQEPSKPLPSPDMSEHIHLLLCESKSEEMTSECASISTSTCQVDLWK
OTG34960	HaNAC13	Chrom02	149441823	149444437	517	8.98	59.13	Nuclear	MLNDPSLFEYTQQQQSSTSNCISDPPGCYPCLHCQCGCHPAKTMKVSETAYLDSLPTGCRFLPTDKELIVHYLRKKINNQNLPKTKISEANVYGYHPKDLTANYPQAIEGIWYFFSSRDRKYARGNRPRRSAGPGYWKANGIVRVIKDNEVKIGNRKLLIYYEGHQPNGTKTSWMMHEYVVEGYETRQPLGSDDKKFDDYVLCKIYKNGRMEQPCVTSNESHSRAKTRAKKAKRQVENPIILQVENNVAVQQPSQNSNPTNHHGESRVGANTRAKEAKRQVMVRDQCVRVVSSQDINPTILQVENNVVVQQPNQNSNPTIRHGESHLRTKTRAKEAKRQVMVRDQHACVVSSQENPTILQVENNVAEQDFKNMGSLYDLIMKSATRQPKHVETTSFQPT…
OTG35211	HaNAC14	Chrom02	161103331	161105111	209	10.4	24.49	Nuclear	MSQHDPHLRSVIYRFYPTEEELILFYLSNKLQNRRTHDLHRVIPTVNVYEHNPSHLPRLAGELCRRDTEQWFFFVPRQEREEQGRRPSRTTASGYWKATGSPTYVYSSENKVIGVKKTMVFYEGKSNKVKKTEWKMNEYRAIEEDVGGTNAVPIRKLRHELSLCRVYVVSRTRRSFDRRPSGIGSTEMVRPEASRGASTSRNIINPTNI
OTG35216	HaNAC15	Chrom02	161613696	161617053	403	5.47	45.69	Nuclear	MDGGGGSSTVMNDGDDAIIGLPPGFRFHPTDEEIITHYLTPKVVDRRFTASAIGEVDLNKCEPWDLHQRAKMGEKEWYFFCQRDRKYPTGMRTNRATDSGYWKATGKDKEILKKGKGGGKLVGMKKTLVFYKGRAPKGEKTNWVMHEFRLEGDFSYYNMSRASKDEWVVCRVVQKNTEIKRNPGADNRMVRMNSFVDELMDSPQWMPPLLDPQASHFDPERPGSSYIHRDHESSGVKKLKGLVDQENPSFTYFPHDQSQILQSDQDYKNFIDAPYSYNFDTNSFQMSPFVNDNQSNFQSTLANNFSTNFPDLSSWPTRDMDSASKFEGDAKIGVGECKVEPYVTNNTNQSSKISMTSQDTGISNDMTGEISSSSMHDMRIRPCDHPDDQPVPSALSDLD…
OTG35357	HaNAC16	Chrom02	167894681	167899332	270	7.62	30.8	Nuclear	MEVGEDFPRLPPGFRFHPSDEELIVHYLFNKVKLRSLPAEVIGEIELYKFDPWDLPSKALFGKDEWFFFTPRDRRYPNGSRPKRSAGSGFWKATGKDKSIIASSGVKNIIGLKKALVFFTGKPNKNKKTNWIMNEYRLPDLSSPSRQNGSMRLDDWVLCRIRQKGNNSKNISEVDEIPKNKLMDGQFATITQELPSAYMTTNINSDIMSRFRDFQLMASILVSQDLPTMVETCSPELLHVSPDNNGQVYDDGDVTFGGFDEAPPHHGWIM
OTG35510	HaNAC17	Chrom02	174079601	174082744	187	10.3	21.45	Mitochondrial	MRSPSKHVTKRVRDAEAELNLPPGFRFHPTDEELIVHYLCRKSQSSVSVAPPSWIIVDVDLYKHDPWQLPEMALFGTKEWYFFTPRDRKYPNGSRPNRATGNGYWKATGSDKPIKIKSDPNTTIGIKKALVFYAGKGVKGIKTNWIMHEYRLVMPNPTTVSRLDDWVLCRLYNKKNNPNGSRATSCT
OTG35514	HaNAC18	Chrom02	174118378	174121232	293	6.05	33.45	Nuclear	MRSPSKHVTKRVRDAEAELNLPPGFRFHPTDEELIVHYLCRKSQSTLESVSVAPPSWIIADVDLYKHDPWQFPEMALFGTKEWYFFTPRDRKYPNGSRPNRATGNGYWKATGADKPIKLKSDPNTTIGIKKALVFYAGKGVKGIKTNWIMHEYRLVMSNPTTVSRLDDWVLCRLYNKKNNPNEMIVLEDDNIIHNQDLHLASPLGELQKENSCNNNNNSFDSFEYSDGESLTKVKGTSEQVNIGLMESLMKIEDADDGNDWLECLSLEDLHHCLVAMPPNDDIILSPKPTTFF
OTG30118	HaNAC19	Chrom03	4636020	4643142	450	6.51	51.17	Nuclear	MNISSSDLIDTKLEEHHLCGSKHCPGCGHKLEGKPDWVGLPAGVKFDPTDQELIEHLEAKVEDQHFKSHPLIDEFIPTIEGEDGICYTHPEKLPGVTRNGLSIHFFHRPSKAYTTGTRKRRKIQTECDLQGGETRWHKTGKTRPVMVNGKQRGCKKILVLYTNFGKNRKPEKTNWVMHQYHLGQHEEEREGELVVSKIFYQTQPRQCNWSERAINNNLLANNVHVEGMNNMNEMSNVSRSESGSRSSSKEINIATVTTNTDTVHSNTRDELLGTVMSSYNQMDQMQHFKHVDQFGFMPYSRSFSEGVTAQGEASTTCDESDQRTQLQQQMNLNQDEQQQYPHNQYYPHQHYAATTAFHVSKPFHALSAIITPPALNNTSIILGDDYFHVSRIVENIQIG…
OTG30997	HaNAC20	Chrom03	69999070	70000868	340	7.85	37.94	Nuclear	MEFFNQHFDHNNEACLPPGFRFHPTDEELITCYLLRKVLDRSFTGRAFADVDLNKCEPWELPQRAKMGEKEWYFFSLRDRKYPTGLRTNRATEAGYWKATGKDREIYSSKTSALVGMKKTLVFYRGRAPKGEKSNWVMHEYRLEGKFAYHFLSKSSKDEWVISRVFKKSGAGAISSTSGGTGKKWFTEGVNYGKEASSSSTVSGSLPPLLDSSLYTSATSAYTSAPEHESFSYDSNAASKEHVPCFSTASTTNFTGSQTLFDFPPPEPLTSAFEPKNTCLSAFPSLRTLQENLQLPFFYSAVAHGGGGETSNNVTGSSGENWVADKQKPGPTELDCIWSF
OTG31061	HaNAC21	Chrom03	75175725	75179675	390	6.62	44.71	Nuclear	MGVEEIELNKVMMNQQEEEMSSRKNKQGDEDEDDHENDMVMPGFRFHPTEEELVEFYLRRKVEGKRFNVELITFLDLYRYDPWELPALAAIGEKEWFFYVPRDRKYRNGDRPNRVTTSGYWKATGADRMIRTENFRSIGLKKTLVFYSGKAPKGIRTSWIMNEYRLPQHETERLQKAEISLCRVYKRPGVEDHPSVPRTLPTTRATSSRLSNADKRQHSNNLLSFHSIEGQSSNQNDDKLSETSGSSTTDIVGTNLGLSSTITPSYSNYVTSFPTISATLPPHTSSSVPPTNPSPGIFPNTVDDLQRIISYQQASVNNLASQAFHIQNYQHKLSNNMVLQPQIQPQLQQQQSLLALNNLAGEVQVNFPDRLWEWNPMPGEGSKDYTNPFK
OTG31791	HaNAC22	Chrom03	125605650	125607730	349	7.74	39.12	Nuclear	MEATDHHSSTSSQQPYLPPGFRFHPTDEELVVHYLKKKAASAPLPAAIIAEVDLYKFDPWELPAKAAFGEQEWYFFSPRDRKYPNGARPNRAATSGYWKATGIDKPVLTAGGTQKVGVKKALVFYGGKPPKGVKTNWIMHEYRLTDGKSICSPPPAYDPAKSKGSLRLDDWVLCRIYKKSNTPRPVEGDGQGGGDLTIASPLPCRSYNHHWFMKPTGSGTEYNSILEQDHEHNNLLLDNMLNSNTGNDNHHHNTFFNTSNLLPVKRSTLSGLSWNEEVNTGNSSSSAAYTKMFLTDGSNTDRSPMDTQAELPQLQLQLQQQQQQQTMMLAPGESVFAQQYQLPEMKWYN
OTG31793	HaNAC23	Chrom03	125786336	125789160	309	8.15	34.97	Cytoplasmic	MVLRTLPVTDPTTQLKLPPGFRFYPTDEELMVRYLCPKVAGNDFALRIIGDVNLYKFDPWELPSKAMFGEKEWYFFSPRDRKYPNGSRPNRVAGSGYWKATGTDKVIMSEGRKVGIKKALVFYVGKAPKGSKTNWIMHEYRLSETSRDNNSSRLDDWVLCRIYKKNSSAEKSISGGPSIEQSQGSPTSSSAHFDGGLDSLPAIDDRFLNFNEEDQKVDIRKFDTGNFDWVSLGPFGVPDTVNHPNPPNSTSLDPALNMQMKFVKSPEDEVQNEIRSQRMENSGYLFTPDTTDPFAIRYPTQPGSSGYRQ
OTG32123	HaNAC24	Chrom03	136410431	136413348	478	5.38	53.44	Nuclear	MEQLPLGFRFRPTDEELINFYLRQKINGHHSEVHIIPEVDVCKMEPWDLPDQSVIKTEDPEWFFFCPRDRKYPNGHRSNRATGAGYWKATGKDRTIKARGRSAQIIGMKKTLVFYRGRAPKGERTHWIMHEYRATEKDLDGTNPGQAAYVLCRLFKKSEDSIDALKYDDAEPASLSPTAQKSSPDDVSLHNVPTDGTEMWLTDTAHNLAHSAAVSFENRVSDPLKSSEKEPVEKSYPELGAYLDSRFANDFGSDTGLNFQDGTCEPDVCLSELLTLLQNGKECSINKSASKLTTTMGSEAPVSAGPNIGSHYSAGNDLEQSTSQTNIHATGSSTMGQPEFKFRSRDSRSPRTDRTDPSSEDVMGQGTASRRLRLLVNSPSHGDETSSTESEVCDSIDDT…
OTG32315	HaNAC25	Chrom03	143061582	143063420	389	6.76	44.67	Nuclear	MSKEEVNLSVNVNGQSKVPPGFRFHPTEEELLHYYLRKKVAYEKIDLDVIRDIDLNKLEPWDIKEKCRIGSTPQNDWYFFSHKDKKYPTGTRTNRATAAGFWKATGRDKVIYSSMRRIGMRKTLVFYKGRAPHGQKSDWIMHEYRLDDNTIISQDYASGSNLCDSTQEDGWVVCRVFKKKNYHKAVESPQRSSSAPSIDSTAQMQSLKKDGTQLLAYINGTKSCKQETESLANIATTHDYDPLQQFINPISDRFLHLPRLHNTSSDLITSATFDQDSIFPAHNTMTHLLTEVEHSRNHEHLENWSDVDRLVASQLNGQPRSSRQMYGCYDEPNEDICFPLHHDDQQEPPQPSSMAKPNQAAYTSEIDIWSFAQSSSQSSSPDPFYHLSV
OTG32365	HaNAC26	Chrom03	144195950	144198691	325	5.94	37.19	Nuclear	MGGATLPPGFRFHPTDEELIGYYLKRKVQGLEIELEVIPVVELYKFDPWELPDKSFLPSRDMEWFFFVPRDRKYPNGSRTNRATKAGYWKATGKDRKVSCQSSIVGYRKTLVFYRGRAPLGDRTDWMMHEYRLCDDVSGGAPSFQGPFALCRVMKKNETKVSYVTSEPSTKEVGSRYNGIINEPVVLQKSARMGNESNLSSPLTSFEKTSTSEKEPSSSTGLSNPSMFWVSPDLILDSSKEHSKEQEGHFGYFTPNEIPNPMSPWQPYHQFEISPSSSYSNFTEEVEQLDDLNHFGYMSQYSRNQSLTGIFENEDHFPYGFYGNS
OTG32547	HaNAC27	Chrom03	151445305	151448355	343	5.81	39.75	Nuclear	MNTFLHVPPGFRFHPTDEELVDYYLRKKVASKRIDLDVIKDVDLYKIEPWDLQELCRLGTEEQNEWYFFSHKDKKYPTGTRTNRATKVGFWKATGRDKAIYSKNNLAGMRKTLVFYKGRAPNGQKSDWIMHEYRLETNENAIPQEEGWVVCRVFKKRITTVRRMDEHDSLGWYDDQVSFMPDYESPNQVSHPYTSNNSYQHQLPAKSELDETHYNSPCEHFFPLPQLESLRFPQPAAAGVSASYTNTLQPPTQQPNVNLLNNNNNNDGEQDLQVTDWRVLDKFVASQLSNDQNAVTKANNYSNPQSLQMAEHMNLLLSDSKSDEMASEDASISTSTCQIDLWK
OTG27878	HaNAC28	Chrom04	51137331	51141138	360	5.3	39.99	Nuclear	MSVDCAGNIFRFRSSSTPLVLCSSSYRYAAMCPSCVPLAAENEYWTDETICMSLFNFKSGEPLPLNVTSDVNPYQHKPSDLPAGLWYLCSGVKTDAECGFWQETEAACEIFSNAVILGLRTTLQFHEGRAPHGRKTEWVMQEYRITNKYDNDPMDLRALCRVFLADENRPPSGHCTADINVKISVNFGPKAVSASDPESPGHFLENSSERDCILTGDYFELNDLVDRGSRSSSSSDSSGLTMTSEEYVDPIALLQELQDDLIDQEMNDSSGKLNPSAPVKSKEVVLHTATSVAYPRNNKECKPSSEKTSKAEKRTASTSNGVKMTSSSSICENTSKEGNNEHVRRTKRRKIMKYLCFLAF
OTG27879	HaNAC29	Chrom04	51191348	51195353	381	4.95	41.61	Nuclear	MHAVNGELLSVDCAGNLSVPDCAHSSSTVQQQAAMCPSSCVPLAAENEYWTNEAICMSLFNFKSGKPLPVNVTSDVNPYQHKPSDLSAGLWYLCSGVKTDAGYGFWQETEAACEIFSNSVILGLRTTLQFHEGRAPHGRKTDWVMQEYRITNKYDNDPMDLRALCRVFLVDENRPPSGHCSADINVIISIDFGQKAVSTSELVGKTVENKSGLSPMTRGSPVCFLENSSERDCILTGDYIELNDLVDPGSCSSSSSDSSGLTMTSEEYFDSMALFQELEDDMIDQEVKDSSGKLNPSAPAKSKEVVLHAATSVASPVNNKECKPPVKETSKAEKRTASTSNGVNITSSSSISENTSKEGNNEHVRRTKRRKIMKYLCFLAF
OTG28665	HaNAC30	Chrom04	123229379	123230615	332	4.96	38.1	Nuclear	MEEIVPYAHQEQPDYVDNLLPGYRFCPTDSELILYYLKPKIETGEHPKCRIYEVNLYNHSPEELTNQYRPCDDKWYFFTPRERKYEKGKVPNRRTRDFGYWKTTQKYTSVYHHYNATGPRVVGTKRSLDYRDEKGCKTAWLMQEYATNHPNLPIGSGQGGNKILTDWVLCKIYKTKSSNEPAENTTAQAPPQVFASELPLTNSTGDQYQQNHSITNSAQIPHGATASTSNYPHVYATQSCANYTSPVSDHTFQQMYHSMSTATNSTPAESLASAQPFAYTTPVTLEDIAMNDWDDIFQQDGFSTTQSVVDKDILEFDDWISFEDFMSSEFDS
OTG28940	HaNAC31	Chrom04	138783545	138791678	289	8.76	32.58	Nuclear	MTQLGASDESSNLSTSSRNLKNVVTNCPSCGHAIQLQAKELIHDLPGLPAGVKFDPTDQEIIEHLKAKVGCDTNELHPLIDEFIPTIEGETGICYTHPEKLPGVSNGGQIRHFFHRPSKAYTTGTRKRRKVHMDAERGETRWHKTGKTRPVLMSGSVQGYKKILVLYTNYGRQKKPEKTNWVMHQYHLGNNEEEKDGEIVLSKVFYQTQPRNCASGLKESSSLDEKAERNTKTKNTSFIQTYNVDCPFMSYDIDRRPMNRGVSSHVIPSFVRQDDTSPFVHLPSGSSKE
OTG29239	HaNAC32	Chrom04	153916086	153917984	441	5.22	50.52	Nuclear	MEGEQLCDPSSSRQEELDYAGSLEPGYRFCPTDSELIVHYLKRKIETGEHPKCRIYEINLYDHNPQELSERYPSLENKWYFLTSRERKYPRGTLPSRRTKNFGVWRTTQKYTTVYNDMIREAVGSRRSLTFYDDKGNKTLWRMYEYTTNDPNLPVGSDGNKLSDCVLCKVYKKETILTDNNKQSGQVPNERNQEQNQPHDEPPIKRRRVSAGNQANGIEHIPNSKADVMPYQHPVNNIVGFGQPIPPQTLQFNQGTLMHTRTNPDHRGSNSAVEAPFQVFAREQVGPYSDSYGGDTTGRVPNLLTSTESLLEDPTLVTWTDDGIHEDQVTWINNNIDVEQSPLTLTKGPHEDPTLMTSTNNIAEKELPLTTLTHGWHEDPTLLTCTNKIHEEQSPLTLT…
OTG29704	HaNAC33	Chrom04	170622709	170624663	343	5.9	40.08	Nuclear	MDRDQQIVPYIQQELCDYDDALEPGYRFRPTDAELLVYYLKRKIELGEQPRCRIYDVHVYNHHPNELTERYRSCEGIWYFFTMRERKHPKGTRVNRRTKDFGYWKSTQKGEVYDFVARRVVGKKRSLAYHDEKDRKTEWLMYEYTCNDPNLPNGSHSNETTDWVLCKIYKKASTRNVNHNNQPTDQQVENTSNQGDAIQQQNQLDDEPSPTKRPRVNHPSEQVQHNETDHHLGSMFQTNHQSTGTRSRLSIAMGSGQPMFPTQAFGVGYNHRLGSNTKPTVQPPVAFQDPNQEQVQSYNGSSTCEQTLVNMQSGYNGPMEENATDDDIWDLVDYEELMSLLED
OTG24245	HaNAC34	Chrom05	29880096	29883999	221	8.91	24.94	Cytoplasmic	MEPINPNPTTSPLPPGCQFFPSEQQLILHYLTLKNTGDHLDPSSPNLIKDLDLYRFEPFNLPETARFLFGREGKRKHYYCFAPMPRVKRGRGEKRPAGCGVWRRSGSVKDIVGAGVQGVVMGTRKTFVFYLGELGKAAAVRTKWVMYEYALVDQKMAEASYVLCRVFAKSHHQYNTSNDKTKPLVETVKTVNHIGIQCDEKVNSLAFDGDFLELDDLLAPL
OTG24772	HaNAC35	Chrom05	83587817	83589948	348	5.44	40.28	Nuclear	MDSNYLELQLPGFRFHPTEEELLEFYLKKMVSGKNAHCDIIGYINIYLYDPWVLPGLSKIGEREWYFFVPRDRKHGSGGRPNRTTENGFWKATGSDRKIYGLSDPKKHLGLKKTLVFYKGRAPRGDKTDWVMNEYRLPDNYSFGKEIVLCKIYRKATSMKVLEQRAAMEEETKTLKVTPPLSPEETMSFHTQSDGVAPLMPPLAESCHMTSDNNEFHQDFLLFVDEKLKQESPPPHVVSVESSYMPSKNQDELHHDLFLMLDEEVKEEPDVLSDATSSNCDYDHNDNNNSNRANKVTGLRLPTEEKLHDLQLPKINMDWTQDSFWTQLCSPWLDNIMLTSPYANLLNL
OTG25729	HaNAC36	Chrom05	167068728	167071928	220	8.91	24.88	Cytoplasmic	MEPVNPNPTTSPLPPGCQFFPSEQQLILHYLTLKNTGDHLDPTSPNLIKDLDLYRFEPFNLPETARFLFGREGKRKHYYCFAPMPRVKRGRGEKRPAGCGFWRRSGSVKDIVGAGVQGVVVGTRKTFVFYLGEVGKAAVRTKWVMYEYALVDQKMAEASYVLCRVFAKSHHQYNTSSDKMKPLVETVKTVNHIGIQCDEKVNSLAFDGDFLELDDLLAPL
OTG26100	HaNAC37	Chrom05	187148660	187150497	339	8	37.94	Nuclear	MMMGTYSGIGKEDDQLFLPPGFRFHPTDEELITHYLIKKVIDNNFSAKAIGEVDMNRIEPWQLPGLAKMEGKEWYFFCVRDKKYPTGLRTNRATEAGYWKATGKDKEIVRGKALVGMKKTLVFYKGRAPKGEKTNWVIHEFRLEGKSSVQVPKSTKNEWVICRVFHKNSGEKKPNSGGNGLPQLTESSTSSGSGGVVIKSDSLHVPCFSNSINIQPLPNNILNNPNYPLDHNSNGNGNGNGNYISPASQSVHAVHDSIHSQFQFQFQSGYTFPTPNQTYLNSFRMGKELDTRSQETAMSSEMNPEISSVMPDLGKRAFDDQEAPSTSVGQIDMDCIWDY
OTG26165	HaNAC38	Chrom05	190374594	190376214	271	9.54	31.05	Nuclear	MSIHQNKHGEKVNMEVSKLNFIKDGAIRLPPGFRFQPTDQEIVFQYLIRKVFSCSLPAAIVPEIINICKLNPWDLPGDWEQDRYFFSKNEAKYGHGSTRPSGDGYWKETGFDKQITRCCNNNLITRKKEIIMGMKKTLVFYKGKPVNPGSTTRTCWIMHEYRLVHSTYSPKMSSNDKRTWMQLGNWVLCHIFLNKRSSKARVADEKLVSSGLTPQTELLHHDFTMRNDDQMNVLHEPPSSSSVSSSSSSCGSSDVTQEISSSRKLLHHEVK
OTG26252	HaNAC39	Chrom05	194795174	194797169	327	9.32	36.35	Nuclear	MESTDSSSGSKQPQLPPGFRFHPTDEELVVHYLKKKAASAPLPVAIIAEVDLYKFDPWELPAKATFGEEEWYFFSPRDRKYPNGARPNRAATSGYWKATGTDKPVLTSGGTQKVGVKKALVFYGGKPPKGSKTNWIMHEYRLADSKTISKPPGCNPVNKKASLRLDDWVLCRIYKKNNIQRPVDSDSNDHAMTGMLASIPPSISLRPTGFNTMLENHEHNVVFDAMLTSNLNSTENVNITTSNLLPVKRSLPNFFWNDEGHTSNSPYTKRFISDSNSDGGVLVTRTNEENNGGSIANLLGQQQALLGSVGDTGVYRQQYQLPSMNWY
OTG26609	HaNAC40	Chrom05	208791831	208794696	363	6.87	42	Nuclear	MMAAGNGELSVPPGFRFHPTDEELLYYYLRKKVSYEPIDLDVIREVDLNKLEPWDLKDKCRIGSGPQNEWYFFSHKDKKYPTGTRTNRATTAGFWKATGRDKAIHLQSNSKRIGMRKTLVFYTGRAPHGQKTDWIMHEYRLDDQYSDATTPSEIQEDGWVVCRVFKKRNFNRSPFQADDHINHTHHTEEYHHELDDQDMNKHGYNCNMTSNTTLFDGSMHLPQLLTSPREHPPYFLAPHQSRHLINNNNNNNDNENGTMMINDMGCSKNLLSLMSMSQGGCDKPLLVNASNVTADWSFLDKLLASNQHHPGFTFDHHNQQGTCNDPSSSQHFDHPDHVSQPTNVFPFHHHHLGYETDVLKFPK
OTG26614	HaNAC41	Chrom05	208917466	208922843	321	8.36	37.09	Nuclear	MDTEKMMSIKQVDHEEEEDKPALPGFRFHPTDEELVGFYLRRKVDKKPLNIDLIKQIDIYKYDPWDLPKTSDVGDKEWYFFCRRGRKYRNSIRPNRVTGSGFWKATGIDRPIYSGAGPAGSVCIGLKKSLVYYRGSAGKGTKTEWMMHEFRLPPSSHTNIDAKSINRMDDKSISQEAEVWTLCRILKKNVCHKKTLPDFKKISANRNLLVDTSPKICSRDFNHDMQHYIRFQTSTIQLNHVKYPFYDHHEQQHHNHLTNETHHLTAMGPLISSSGASDQAPSASSSCFSDQDMNDITKQGDWDDLRSVLEFASADRPVFFM
OTG26620	HaNAC42	Chrom05	209015122	209019656	320	6.25	36.46	Nuclear	MSNLSLVEATLPPGFRFHPRDEELVCDYLFNKLSLLVEVDLNKCEPWDLPDTACVGGKEWYFYSQRDRKYATGLRTNRATVSGYWKATGKDRSILRNRTLVGMRKTLVFYLGRAPKGKKTDWVMHEFRLQDPQSPQLDSSLKEDWVLCRVFCKNRERIIDGKQVDNNVGSISKYEGHEDTLSCSSSLPPLMDPYTLSFDQSQPTNNNIFSQQVPCFSTTYNQSTPQYDLTNHNHLLFSTNVTPQLAPPPPPPPPDHTILSSSSSSSQCCENKDMIKAILSRFNMDKQINFNESTFDFGDQGTSDQSFLSDASLPVTMWYP
OTG26785	HaNAC43	Chrom05	214617186	214621182	497	4.91	55.82	Nuclear	MVSKSKTASSGGKCFPPGFRFHPTDEELVLYYLKRKICRRSVKLDIIADVDVYKWDPEELPGQSKLKTGDRQWFFFSPSKKYANGGRSSRATMNGYWKATGKDRIIKRKSSSVGIKKTLVYYHGRAPSGQRTDWVMHEYTMDEEELKRCPVAQEHYVLYKIFKKSGAGPKNGEQYGAPFVEEEWNDEDCIDCLDVDSLLVQKPNPVPLYEFENTSTREEGDEGIGLSNDMIEFLNKIIDEPDILPPDPKILEKNGNVLLEGSSSQVEKDFLELDDLVGLDTRISNSVTDFYSISDFDFYHESQGVYNMGHLEYGPGLGPENLGLVSEVVNNVHELHDELPVSYDLWNHCDQSHSSIMTVQTVHEPVPSSGVVIEENLARPEYYPNQCPENMENNTESWF…
OTG22001	HaNAC44	Chrom06	6645912	6648267	367	6.3	42.11	Nuclear	MSLQPCLRTYFDTSYSKSISMSKEGINLSMNVNGQSKVPPGFRFHPTEEELLHYYLRKKVACETIDLDVIREVDLNKLEPWDIQDKCNIGSTPQNDWYFFSHKDKKYPTGTRTNRATAAGFWKATGRDKVIHSSLHRIGMRKTLVFYKGRAPHGQKSDWIMHEYRLDDNIIPTQDSTAHSSLCDSCAHEEGWVVCRVFKKKNYHKSFDIPHRSLNKDSVLEQLLMYMDGSHSCKQEIENFNTTQDDMQQFMNPMISDQFAHLPGLNSPTMTTSPPVSSTTFDQGPSLKNYNSMCDDFDQCNNWADVDRFVASQLDGQMEEAKHLSDENLCNFSVDHHNVTDLSGSNEVDVWSLGRRSSLDPLYNLSV
OTG22670	HaNAC45	Chrom06	29518059	29524806	346	8.2	39	Nuclear	MEGEVKKDAETLPPGFRFHPTDEELITSYLINKIQDSSFTARAITDVDLNKCEPWDLPGKAKMGEKEWYFFSLRDRKYPTGVRTNRATTTGYWKTTGKDKEIFNGATSEIVGMKKTLVFYRGRAPRGEKTNWVMHEYRVHAKSVFRSSKDEWVVCRVFQKSVGGKKYPSSSHSRVMINPYHLEIGPASGIHVPPQIMTSDPSYQFPYGVGRSYMTNADIPEFSRVFRGTTNMPLNQTQLNYPNADGSELFSISGLNLNLRGSTSTQMTMRPILAQPPPPPGATSSLQPQPQEDVANSSMLISSTRGHENVEPMGYDHGDMSANGDGLVNNRFMNMDHDLENFWAPY
OTG23525	HaNAC46	Chrom06	90362790	90366618	232	5	26.63	Nuclear	MAPVGLPPGFRFHPTDEELVNYYLKRKVHGQEIELDIIPEVDLYKCEPWELAEKSFLPSQDPEWYFFGPRDRKYPNGFRTNRATRAGYWKSTGKDRKVTGQGPNHGAIGMKKTLVYYRGRAPQGIRTDWVMHEYRLDDKDCQDTFSVQDAYALCRVFKKNGVCVELQETGHPSMSVSQYSPTVTNDYETMSPDVPVASSSCVEEDDKDDSWMQFITDDPWCSPNSPQATLTN
OTG19847	HaNAC47	Chrom07	3611114	3612679	302	5.62	34.59	Nuclear	MRSITKRVRDAESELNLPPGFRFHSTDEELIVHYLCRKSHSTSQILGVPPPPPIIADVDLYKHDPWELPEMALFGTKEWYFFTPRDRKYPNGSRPNRVTGNGYWKATGADKPIKSKSNTNNATIGIKKALVFYAGRGLKGIKTNWIMHEYRLADSKLDDWVLCRLYNKKNNPKEMIIVPEDNNINYRNPASPIQKENSSSNNSDSFDSFEHSDGEFGGNFEGDTMCFSDSRPETSSKPEDPSQQSNIGGVMMQKEDVDDGNEWLDSLSLEDLHHCLEQMPPDNNLHDMMPMINNSNQQYFFK
OTG19851	HaNAC48	Chrom07	3679372	3681176	294	5.23	33.87	Nuclear	MRLPLKSVTKRVRDAESELNLPPGFRFHPTDEELIVHYLCRKSHSTSQILGVPPPPPIIADVDLYKHDPWELPEMALFGTKEWYFFTPRDRKYPNGSRPNRVTGNGYWKATGADKPITSKSDPNVTIGIKKALVFYAGKGLKGIKTNWIMHEYRLAVSKLDDWVLCRLYNKKNNPKEMIIVPEDNNNIHHLHPTSPILQKENSSSNNNSDSFDSFEYSDGEFSCNFEGEIMFSSNLPHESLTKIEDADELGMQKEDVDYGNEWLDNLSLEDLHHCLEQMPPDNYFSDDMPMIYN
OTG19879	HaNAC49	Chrom07	4253115	4254769	293	5.01	33.61	Nuclear	MRSPTKSVTKRVKDAESELNLPPGFRFHPTDEELIVHYLCRKSHSTSKIIADVDIYKHEPWELPEMALFGTKEWYFFTPRDRKYPNGSRPNRVTGNGYWKATGADKPIKSKSDTIGIKKSLVFYAGRGLKGIKTNWIMHEYRHADSKLDDWVLCRLYNKKNDPNEMIIVPEDNNINHLHPILPLQKENSSSNNSDSFDSFEHSDGEFGGSFEGDVLFSGDLPAESLTKLEDANELNMGLLDSLIQKEDLDDGDDWLDGLSLEDLHHCLEAMPPTHDLYEMPMSFNTSQQYFSY
OTG20286	HaNAC50	Chrom07	36729409	36732209	353	4.17	38.76	Vacuole	MARSSLIPGFRFHPTDVELVMFYLKRKLLGKKITVNAVAEVNIYDFSPWDLPDKSCLKSGDLEYFFFCPKAKKYSSGGRSNRATESGFWKATGKDRTVKYNDRTVATIKTLVFHIGHKGKGERTDWVMHEYKMEDEHLANAGVVQDSYVLCKVFKKSGSGPKNGAQYGAPFNEEEWDDDLNGCATSQGVVCPVGASNAMDTEHEGPDTVNLTEPGSSNNEQEGPATMNLTEQGSSIVTLAANPPTDTLNMSAAQGLPVTVPGSTIGPLSVTDANFDLPDFMFFEDLDAIMGSEDYEAAANVENAVSNQDDIYTDLVNLVDLDDLNEINFKTDGADYMLDNLLALDDLDEFFVE
OTG20373	HaNAC51	Chrom07	42833226	42835271	395	6.32	45.63	Nuclear	MHTSPIFSYNHSLLFTLFMSEEEMSLSVNVNGQSKVPPGFRFHPTEEELLHYYLRKKVAYEKIDLDVIRDVDLNKLEPWDIQEKCKIGSTPQNDWYFFSHKDKKYPTGTRTNRATAVGFWKATGRDKVIYSSVTRIGMRKTLVFYKGRAPHGQKSDWIMHEYRLDDNTITNQEACGPNFCDSTQEDGWVVCRVFKKKNYHKALESPQRSLSCSMDSRTQLPSLNKDGVLDQLLVYMNSSRSCKQEIESLNSNHNTMHQPVSPINGRYYNLPRLENPNMTNFDQGLTYKPHVNDFLTEPSDQTRNTDNDSRERLDNWADLERLVATQLNGQVGYGEPNQDFYFPLDHDEQESSQYCDSTTTARPNQGVYTSEIDLWSFARPSSSSTSVDPLCHLSV
OTG20968	HaNAC52	Chrom07	77790321	77798067	390	5	43.26	Nuclear	MAKSWIVDGRGIARKVKTSSLPLVHQLKDCGANRECPQCHYKIDNSDVAVEWPGLPAGVKFEPTDVELLEHLAAKCGVGNVMPHQFIDEFIPTLDVDEGICYKHPENLPGARKDGNSAYFFYRTTNAYTTGQRKRRKICQESNSAKDVRWHKTGKTKAVMQNGVQIGCKKIMVLYGAASGGSKPSKLNWVMHQYHLGTVEDEKEGEYVVAKVFYQQQKEVEKVDSVVIEKIDALMSSTSPRTPKTDAPDPRRLGKSVSPDDVTTDNVQQESGWCVEQKSFPSSSNVENKDNMELPVWEDDSQAVDLNAFDDSLFCNENLDTNEPVGDSRLNNGRKSGFNVNADGAPGTSRGASTGVDDLENLDFSSLPDFNLADLQFSSQDSIFGWLERL
OTG21003	HaNAC53	Chrom07	79135630	79137431	352	6.18	40.03	Nuclear	MDDVMLPGFRFHPTDEELVGFYLKKKIQQRVLPIELIKQVDIYKYDPWDLPNLAPTGEKEWYFYCPRDRKYRNSARPNRVTGAGFWKATGTDRPIYSSNGTNCIGLKKSLVFYRGRAAKGIKTDWMMHEFRLPPLSQPQSPSKGILDKSLPPNDAWAICRIFKKTSSMAQRALAHSWVSSLPEQKADIFINESRLASPESFSALDTPSCIAMNQTVSKISPFSIPNTGFPSGFMFSTMDVSGSTTKTTSDEAPILFNLDSNLLENERDASENMGFGEPQQFNDFSVNSPQDMQGCIDIGDHEERLRLSNDDHEWIKVRTTGFPFSLPSTVHDDWTHDMPWDSPTYSTNRCQN
OTG21597	HaNAC54	Chrom07	99521446	99523801	324	5.4	37.8	Nuclear	MNTFSHVPPGFRFHPTDEELVDYYLRKKINSMAIELDVIKVVDLYKIEPWDLQELCRLGTEEQNDWYFFSHKDKKYPTGSRTNRATVAGFWKATGRDKAIYSKQNMVGMRKTLVFYKGRAPNGLKSDWIMHEYRLETDENATTTQEEGWVVCRVFKKRLPIVRRASEHEPMWYDDHQVSSVSEIDSPNLGNNANYQYPYYGSCKIELDQQQNYQITPGHCLQLPLLEAPKLHPTFNSSMSNYAIDINQGNINLEPSMLTQDQNFNDQMADWRVFDKFVASPFLNQGDVPINGNHDQSYPHAEEQIVVPEDVSNTIYNCQIDQWK
OTG17230	HaNAC55	Chrom08	6482665	6485874	245	9.45	27.95	Nuclear	MEKLNFIKDGVLRLPPGFRFHPTDEEVVVQYLKRKVQSFPLPAFIIPEVDVCKSDPWELPGDCEQERFFFSTKEVKYPYGNRSNRATLSGYWKATGLDKKIVTSDNNQVVGMKKTLVFYKGKPPHGSRTDWIMHEYRLATPQPKNPTQGMENWVICKIFLKKRGSKVSKYNEEPIGIIDCKSVKSKLVFYDFMSASKKRRTDLNSTPVSSSSGSSGITDDVGSCDEHEENSHNPDDVKNLRKQSS
OTG17311	HaNAC56	Chrom08	8906911	8909419	420	6.87	47.35	Nuclear	MEERSENGEKIEDIMLPGFRFHPTDEELVGFYLKRKIQQRPLSIELIKQLDIYKHDPWDLPKLAMTGEKEWYFYCPRDRKYRNSARPNRVTGAGFWKATGTDRPIYASEGSKCIGLKKSLVFYKGRAAKGVKTDWMMHEFRLPSLTDHTAPSKRFLEKTIPANDAWAICRIFKKASSTAQRTLSHSWVSPILQETPSSDHNILTQHGISSNDLQNSSITSFSANMDHTTSNISLYKPLHIDPTFPTLTTINKKPPQNSISSSEDLNFSTTYPCLFQEPNYGPKLSTVDVSSLLAANLPNSIFGDLDRSEGMDNIINGLHHDHQQYYNGCCFSITNLPLQIQENCVNNVQDHEGPADMTTMKGLAEGVDTHFADQWGRSSNGGYPFMSLPLGLQDAWKSS…
OTG17326	HaNAC57	Chrom08	9503070	9504544	278	8.2	32.29	Cytoplasmic	MVGGDNSSLPPGFRFHPTDEELIMFYLKNQALSKPCPVSIIPEVDIYKFDPWELPEKTEFGEKEWYFFTPRDRKYPNGIRPNRAAVSGYWKATGTDKAIYSGSKYVGVKKALVFYKGRPPKGTKTDWIMHEYRLNESRSQPTKKIGSMRLDDWVLCRIYKKKSAERPLEQREENVNTQTTPSDENNTKEILSMKIPRTFSLAHLWELESLGSISHLLDDHDTNFGNDTGIETGATVAQSSTFTPETRLWEHHFIKFEDNHQNANFKQTSFYNPMLRFQ
OTG17989	HaNAC58	Chrom08	36019951	36023605	377	5.05	42.4	Nuclear	MGQEIIAVATPATAAAPPPPPPTSLAPGFRFHPTDEELVMYYLRRKACGKPFRFQAVTEIDVYKSEPWELADFSSLKTRDQEWYFFSPVDRKYGNGSRLNRATGQGYWKATGKDRCVRHKSETIGMKKTLVFHSGRAPDGKRTNWVMHEYRLLDHELLRVGVTQDSFVLCRIFQKSGLGPPNGDRYAPFLEEEWNDDAALMVPGGEAEDDLTNGDETRPEGNDSVQEAIPFVCKRERSEDRALNSEPELETFSLFHNKRAKPSDPNSSNNANGSEDSTTTSQDPRRALLEFPLLESIEAKECHPPTTLPSFDAATLEKSVPPGYLKFISNLENEILNVSMEKETLKIEVMRAQAMIEILQSRIEDLTKENGGFRTGG
OTG17990	HaNAC59	Chrom08	36028308	36036797	536	4.44	59.88	Cytoplasmic	MALAIIDSTPPAASSLAPGFRFHPTDEELVRYYLRRKVCGKPFRFDAISDVDVYKVEPWDLPGLSKLKSRDLEWYFFSMLDKKYGNGSRTNRATMKGYWKTTGKDRVVHHRSQQVGMKKTLVYHSGRAPKGERTNWVMHEYRLIDQELEKAGILQDAFVLCRIFQKSGSGPKNGEKYGAPFIEEEWEDDEAIFVPKQDDYAEELPVDKDTYLDANDIEQILKTDMPREDGPLPLIYDGDISAEVTDGPQKSVVVAGEYEPPVDKTDGSKLFDPSVQTELHVGSVNQGYVGESSNTMDFGMDFLLDEPYFDANDGDLPFDDSLFFQADDLKDAVGVDSGLDILNEYTSLFNPDVDNYQYTFDSFENKNTLPELMPTFENMKEGTHQVSDASLPFEGQNDK…
OTG19282	HaNAC60	Chrom08	115736645	115738548	408	7.67	47.27	Nuclear	MVRKLEKWTKRKQVGQVYKGKENKSEEKKHMMMNQGKMMMSAGDNGQLSVPPGFRFHPTDEELLYYYLRKKVSYEAIDLDVIREVDLNKLEPWDLKDKCRIGSGSQHEWYFFSHKDKKYPTGTRTNRATAAGFWKATGRDKAIHLHSNSKRIGLRKTLVFYTGRAPHGQKTDWIMHEYRLDDEYTNVATPSEIEVQEDGWVVCRVFKKKNHNRSPFQADDHQDHTLYAEEEHHHFVDQEMNKHGNGMQTLHSYNCNISSNPPLFDGSMHLPQLLTSPHEHIPYFPSQHQTRHIANNNNETGTMMVNDMDCSKNLLSLMSMSHSGRDQSQDKPFFATSNVTADWSFLDKLLASNQHHPGLTFDHHNQQGACNDPSSSQHYHPPDVGPPSNIFPIHNYLGY…
OTG19319	HaNAC61	Chrom08	117162858	117168938	310	7.95	35.22	Nuclear	MSNISLVEATLPPGFRFHPRDEELICDYLFNKFSLSGSPLLIEIDLNKCEPWDLPETACVGGKDWYFYSHRDRKYATGLRTNRATVSGYWKATGKDRSILRNRTLVGMRKTLVFYLGRAPKGKKSNWVMHEFRLQGPQTPSVDSSLKDDLVLCRVFCKNRETTDEKQNNLGSINKYRSHEDTIKCSSSLPPLMEPYSLSFDQSQHAYNNNNNIFNQQVPCFSTIFNQYNPQCDLINNHHVFSTIISPPPQPPNLTISSPSSSSSSHCGGKKDVIKAVLNRFNDATFSFGEENSDQSFLSDADLAVTMWYP
OTG19642	HaNAC62	Chrom08	146634221	146637583	274	9.83	31.18	Nuclear	MSTHQNKHGEKVNMEVSKLNFVRDGATRLPPGFRFQPTDQEIVFQYLIRKVFSCPLPASIVPEIANICKFNPWDLPGDWEQDRYFFSRNEAKYGNGHRSNRASNDGYWKATGLDKQITRCCNNSRKKEIITGMKKTLVFYKGKAMHGESTTRTYWIMHEYRLVHSTYSPKTSSSDKRCWIQMGNWVLCHIFLNKRSRKVGVADGKTISSGLTPQKELLHHGFMISNDGTNVKYEPSSSPSESSSSSCGSSVVTHEVSSDRKSLQHDDNKNNVAT
OTG13470	HaNAC63	Chrom09	6939092	6946059	440	6.81	50.19	Nuclear	MNMSSSDLIDAKLEEHQLCGSKQCPGCGHKLEGKPDWVGLPAGVKFDPNDQELIEHLEAKVEDKNLKSHPLIDEFIPTIEGEDGICYTHPEKLPGVTRDGLSRHFFHRPSKAYTTGTRKRRKIQTECDLQGGETRWHKTGKTRPVMVSGKQKGCKKILVLYTNFGKNRKPEKTNWVMHQYHLGQHEEEREGELVVSKIFYQTQPRQCNWSERAINNNIVSNNIHIECMNNVSRRESRSGSGSCSSSKEINVATPMNNVTGHMNMRDELVGNALTSYNPMDQMQHYKQFDQFSFVPYRKSFGEVVTTAGEASTTCDERDLQKQHQQMNLDLDQDQQHYPHQHQFHVSRPSNAMSAIVTPPLNHTSVVLDDDSFHVSRIIESFQQQQHHKIVGRSASGLDE…
OTG14880	HaNAC64	Chrom09	124667476	124670209	287	5.94	32.68	Extracellular	MGLNDIGAKLPPGFRFYPSDEELVCHYLYKKIANEDVLKGTLMDIDLHICEPWQLPEVAKLNSSEWYFFSFRDRKYATGFRTNRATKTGYWKATGKDRTVVDPNTGALAGMRKTLVFYKNRAPNGIKTGWIMHEFRLENPHIPPKEDWVLCRVFYKAKGENSHEFNSQNDTTHVTSPSTDSYSLHTNNVGPQLCGCYHQITNNSSYQTTPICDHPHQIDYNNLDLSQLCYNTATGLEESANQTSVYSNSKCQDHESGLFSDFGFDFSIPSPVDFVNGDNEDNGIVFF
OTG15083	HaNAC65	Chrom09	135001922	135003535	227	8.38	26.02	Nuclear	MDTTPAPKTTLHMPIGYRFCPTDEEIIIHYLRPKAFNLPLPATAIIHSDHLFCHHPLHLPGNLKEKRYFFCKPSCGNVYGLNLGGYWKPIVKNGHTHSQLILATGCNHPIGFKKSFVFYEFSDHRSSRSAVKTPWILHQFTLLYPLPIKIEEWVVCSIHMKSKNIKNQHQGPAKRVKKSQSKTDEIRTNEERISPVVIDDDSASGITFDDDLSGRKEEENEEESRVN
OTG15756	HaNAC66	Chrom09	166141202	166142432	337	5.08	38.54	Nuclear	MEEIVPYAHQEQPDYVDNLLPGYRFCPTDSELILYYLKPKIETGEHPKCRIYEVNLYNHSPEELTNQYRPCDDKWYFFTPRERKYEKGKVPNRRTGDFGYWKTTQKYTSVYHHYSATGPRVVGTRRSLDYRDETGCKTAWLMQEYATNHPNLPIRSGQGGNKVLTDWVLCKIYKKKSSNETAENTTAQAPPPQVFASELPLTNSTGDQYQQNHSMSTPTNSAQIPHGATASTSNYPHVYAAQSRTNYTSPPVSDHTFQQMYHSMSTATNSTPAESLASAQPFAYTTPVTSEDVAMSDWDDIFQQDGFSTTQSVVDKDILEFDDWISIEDFMSSEFDS
OTG15762	HaNAC67	Chrom09	166430852	166432405	326	9.11	36.84	Nuclear	MESTDSSTCSQYPNLPPGFRFHPTDEELVVHYLKKKASSIPLPVAIIAEVDLYKFDPWELPSKAIFGDQEWYFFSPRDRKYPNGMRPNRAATSGYWKATGTDRPIMSSTGDQKVGVKKALVFYGGKPPKGIKTNWIMHEYRLIENASFKAPAVNLSKKSSLRLDEWVLCRIYKKNNTSRPTDRDPDHDYMENMIASKTTNSNGLIENNQETYFEILNNEDGSRIRQSNSISKLGSSSSSLKSGVSSMILNPAKRSFPTTHYWNLDSAEKRFHSDEDINGMMDRNGSFISLLNPTQQGISGFHPNAVLGSLGDSTFPYHLSSLNWHT
OTG15827	HaNAC68	Chrom09	169705800	169707742	343	7.66	39.51	Nuclear	MFWSSSLFSNISIFKAHKLLLCFLFSKHFFQNNKHKILTKMEHNFNHQEPIDLPPGFRFHPTDEELISHYLYPKVSNLNFVARAIGEVDLNKVEPWELPWRAKLGEQEWFFFCVRDRKYPTGSRTNRATSAGYWKATGKDKEIYKENSLVGMKKTLVFYKGRAPKGEKTDWVMHEYRLDGKFSANNLVKSSKGEWVISRVFHKSSGGKKIPISRLLTMKNEYNNQNSFGSSNMPPLMEISSGDGGSRTENSHVTCFSESIEEQDPNNEAIMGSWSSNSAALMAPRIDTMVPTMDNNLDSTWMQDPSILKIFLDANNDSIMKTEMVDYGMNLSGQDDYDCIWNY
OTG15885	HaNAC69	Chrom09	171914979	171918597	351	7.25	40.02	Nuclear	MSSLTFMDDQKSFEGDKMDHEVMLPGFRFHPTDEELVGFYLKKKIQHQILPNELIKQVDIYKYDPWDLPSLAPLGEKEWYFYCPRDRKYKNSARPNRVTGAGFWKATGTDRPIYSSSGAKCIGLKKSLVFYRGRAAKAIKTDWMMHEFRLPSVVEPEQNKKIQDKSLPPNDAWAICRIFKKTNSVAQRAISHSWVSAYEDRTSEFVTHSSQFSPENNSCMTDHLCYSVKPTATNSYSDLEAPPYQLVNKPSPFQLPYVDFSTNGFLFSPTDTSQPRVLNLEDARKNCGSMNFGGEQQPLDDFSINHYRENELGNVLMGGFPFGLTSTIAVSDERRLTMAWDSPPSHSASTT
OTG15905	HaNAC70	Chrom09	173073098	173075538	291	6.95	33.64	Nuclear	MTGDCLELPPGFRFHPTDEELVMHYLCRKCASQTISVPIIAEIDLYKFDPWQLPDMALYGEKEWYFFSPRDRKYPNGSRPNRAAGTGYWKATGADKPIGKPKAVGIKKALVFYAGKAPRGVKTNWIMHEYRLANVDRSAGKRANNLRLDDWVLCRIYNKKGVLEKHLNSDIKSSQFSETEMDIKPEITSYSPVNKISSGHVQPSMSYHPTNDTFNFEPSESVPTLHTDSSSEHEREREKEVQSEVKKDVFQFNYMDSFADDTFTPQSQYYNDFQLSPLQDMFMFMPKSFQM
OTG16171	HaNAC71	Chrom09	182802513	182805709	359	4.19	39.17	Nuclear	MCPPAPIPSAAIELDIYSTDETICKLLMQLQSGHTPPQNVLSDVDPYQYPPSNLPADMWYFSSGSKIDTKFGFWRSTGEACKVYSTTLIVGLRKTLQFYEGPVHDLQKTNWMMQEYTTTELYTSKLDPRALCRVFLVDDSSSGGFKNEHFVKNIDDVAVAVAGPSDVANQCLDQVLDDYVSEGDYLELDDLATPLSRTTSSADSSCMTMSSEELFDSDALLRELGDDVVDQEIQDSRIKLNLSAPAELTQVVMQPTTLGSVDQVNESEPCKGQTSKTNSTTEDKGTPNEADTAPPPLSSPPPPSSPPPLSPTPLSQLPSSSTAPPPPPPPPSQPPLPPSSSNNRTKRRKMIKYLCFLAF
OTG09643	HaNAC72	Chrom10	5632797	5636781	514	4.52	57.45	Nuclear	MGSESATVSRSKSPSSSGKLFPPGFRFHPTDEELVLYYLKRKICCRPLKPDIIGEVDVYKWDPDELPGLSKLKTGDRQWFFFSPRDIKKTNGGRSSRATMNGYWKATGKDRTIKRRTSSVGNKKTLVYYQGRAPSGARTDWVMHEYTIDEEELKRCSIAQQYYALYKVFKKSGAGPKNGEQYGAPFVEEEWEDDDCLDVDSLLVEKLKPIPTNEFTNTNTLEEEQQEEDGLGFSNEILEFLNKVIDEPEILPPLPRFAENDGIFLIQPVSSEVEKDFLEMDDLIGPDPKICGSADFGSFSDLDCYNGLDAIGSQYIELHGGYADNLEYGPENSGLVSEVSHGQAVHDELPVSYDDLWNHHDQGESSMLTSQTVPEPVSNTSSGVIIEETQGKPEYYINQ…
OTG09729	HaNAC73	Chrom10	9698486	9700874	368	7.95	42.4	Nuclear	MAIGARMMMNQEEEIRNKRQQDESDGDDHEKDMVMPGFRFHPTEEELVEFYLRRKVEGKRFNVELITFLDLYRYDPWELPALAAIGEKEWFFYVPRDRKYRNGDRPNRVTTSGYWKATGADRLIRTDNFRSIGLKKTLVFYSGKAPKGIRSSWIMNEYRLPHHEFERLQKAEISLCRVYKRTGVEDHPSLPRTLQTKSTLISPNNSNKQHPQNATSFNCFEGQSSHHNEHKTGGCNTTNINVGTALGLPNPINSIFVNNVDDLRRILSSQQALDNCPPSQLLNMNNYQLNVCSNYSPNLSSNNLLAQQQQQQQQPRSEQPELPPHVHPQALLAPNYLAGAVQGAFPDRLWEWNSMLSEGSKDSIDPFK
OTG09837	HaNAC74	Chrom10	14449405	14453071	297	6.1	34.17	Nuclear	MGLRDIGASLPPGFRFYPSDEELVCHYLYKKIANEDVLKGTLVEIDLHTCEPWQLPETAKLNSSEWYFFSFRDRKYATGYRTNRATTSGYWKATGKDRTVVDPSTGATVGMRKTLVFYMNRAPNGIKTGWIMHEFRLENPNNPPKEDWVLCRVFYKAKGDNSNQHCPQDMYHNTTQNATSPNLDPSPTLTTICQQPSCVHHHHPLITNNNTSTTFCNHQNYFGISPQHCNHPNLLHLPPNSTLIESTDQMIISSSNKCEDQYGFFYNMGFEDHVPSHNLQDMEYEDDDNDNGIVFYE
OTG09954	HaNAC75	Chrom10	23390018	23395006	362	4.56	39.92	Chloroplast	MARLTLAPGFRFKPTDEILVVYYLKRKILGKRIASNAVAEVNIYDFCPWDLPDKSSLKSGDLEWYFFCPKSKKDSGGVRANRATETGFWKGTGKDRYVEYRGRTVATIKTLVFYLGRAKDGKRTDWVLHEYRMDDKQLADAGVIQDTYVLCRLFKKSGAGPKNGAEYGAPFNENEWDDDLVSSIDSQAVVGLVGVSITTDRKQTEPGSSIVTISATEPTSTLNYKQEGLATTNIAEPGTSGVTLSATEPTNIAEPGTSGVTLPEAQILKSVSVESIPEVPETSILMESIQEVPEFPILKMIPVYANDPCFLPPSFGIPDLDYTSLNLIRDPYLFLTIESSDSTSITDPDLEDLNYPMKPSVL
OTG10114	HaNAC76	Chrom10	34005939	34010244	550	4.97	61.52	Nuclear	MEVVPVKSLPIRSLPVGYRFRPTDEELVNHYLRLKINGFDKEVSCIREVDVCKKEPWDLPDLSVIESIDNEWFFFCPKDRKYQNGQRSNRATVSGYWKATGKDRTIKTNRGNSVIGKKKTLVFYTGRAPKGERTHWVIHEYCATEKELDGTHPGQSPFVLCRLFKKYDGKDENGESGDVDQSDASPLSVVKSSMEDAQSEPVTPGLTVQQNVQPPTNRILKTEDYERNGDMFGFYDCQDHGIGSNYQDDDFNLEEALNNWLDEPPVHLDSNMFSPITHPQMQLEFGPAYAGNHGVVNSGFEENGMQNQSGSVEFWSNCLAVSDQLDNDSGVNGGSVAQASFPGVNVKENDYSGESDGEVMQIQRMSRDFSFQPEAFETGIAQAKEDSCGSVDSEAAFAS…
OTG11078	HaNAC77	Chrom10	108464950	108466391	198	4.72	22.73	Nuclear	MGDNNNVNLPPGFRFCPTDEELVVHFLQRKASLLPYHPDIIPDLDLYPYDPWDLDGKAMAEGKRWYYYSRRTQNRITTSGYWKSWACDEQIISSSSSKRVGVKKYYVFHVGEAPEGVKTNWIMEEFKLSSNASSSCSSSSNGRSKRRGNSKVDLSKWVICRVFEHSCDDDDNDDGTELSCLDEVFLSLDDFDEISFPN
OTG11783	HaNAC78	Chrom10	172105362	172108152	304	8.04	33.9	Nuclear	MDQFFTQLFDNSQLPPGFKFHPTDEELISCYLLRKVLDGSFTCRAVADVDLNKCEPWELPQRAKMAGKEWYFFSMRDRKYPTGLRTNRATAGGYWKATGKDKEVYSSKTSCLVGMKKTLVFYRGRAPKGEKTNWVMHEYRLEGKFAYHFLSKTSKDEWVLCRVFQKSSSGGNHRSGTKRVSNSYQEVNSSTSFSLPPLLEPSYTSATSAYAGDSYDSNAASKEHVPCFSTASISQSILDLPPLPISASTFASAAVNVGVAAFPQPPVLEDGAMFNDGNMFGGNWTPAEEIQKPGPTELDCIWSF
OTG13041	HaNAC79	Chrom10	235423676	235427704	370	6.94	41.71	Nuclear	MMLGIEEILCELGGSGCGADSDQHGGLPPGFRFHPTDEELITFYLASKVFNSTFCGLQIAEVDLNRCEPWDLPEVAKMGEREWYFYSLRDRKYPTGLRTNRATGAGYWKATGKDREVYSSGSGRTLLGMKKTLVFYKGRAPHGEKTKWVMHEYRLDGDFSYRHTCKDEWVICRIFHKLGEKKSNGGQNYPHFKHHQSTLEQSPSTPQPIEMTKMPFNDDTTAVLHHHNPPVPPLQHPYLFGDNHQEIHDQDIKSLLNLPSFPTLHHTPNPTMVKPLFPNHHPTPTPTHVAKICKTEAHFNIQELPGANLHPWETNYIPSTPLFTFEQPEFEGIGHFFNGGGGGGSNDARTSNVVASMDGIGFNKLLLPSI
OTG13300	HaNAC80	Chrom10	244245198	244255512	466	7.12	52.59	Nuclear	MNYSINQKIQTRMNISSSDLIDAKLEEHQLCGSKHCPGCGHRLEGKPDWMGLPAGVKFDPTDQELIEHLEAKVEAKKFKSHPLIDEFIPTIEGEDGICYTHPEKLPGVTKDGLSRHFFHRPSKAYTTGTRKRRKIQTECDLQGGETRWHKTGKTRPVMVSGKQKGCKKILVLYTNFGKNRKPEKTNWVMHQYHLGQHEEEREGELVVSKIFYQTQPRQCNWSERASNNNVLSNMIPIEGATNNEISRRESRSGSGSCSSKEVNITTTTTNAHNNMDELSAVSVSAVMSSYNPMDHMQHLKGVDHFSFVPFRKSFDEVGTSNGGEASTGRDIGALGGITCDEQQPNHVTQHNPHQQHLMANFHVSRPTHPVSSLVLPTQPPHHHTSVMLDDQDSFHVSRI…
OTG06754	HaNAC81	Chrom11	9281145	9282078	229	9.15	26.48	Extracellular	MEKMFVSMPLTDPVNQLHLPPGFRFNPTDEELMVWYLYPKVADDNFRHLMITDVDLYKFNPWELPSKCKAMFGEKEWYFFSPRDRKYPNGTKPNRVVGSGYWKASGTDKVIMSGNQKLGMKKVLVFYVGKAPKGSKTNWIMHEYRLSESSTKDNTGSRLDDWVLCRIYKKNSSIETMIFGSPSTEQMKYVKLQGSPSDEVQTGIRTQMMENSDYLISSSFFNATDSFAI
OTG07103	HaNAC82	Chrom11	25781266	25782735	364	7.22	42	Nuclear	MTSSNGGVPPGFRFHPTDEELLHFYLKKKIAFEKFDMDVIREIDLNKTEPWDLQERCKIGSTPENEWYFFSHKDKKYPTGSRTNRATHAGFWKATGRDKCIRNTFKKIGMRKTLVFYRGRAPHGQKTDWIMHEYRLEDVIDHHDTLNHVSSSSEDGWVICRVFKKRNLFKVGGNEASSGSVATEERANSMYQSRPYSYGLDQSHQYLTYQQQHQHQQQQNFHLGVNYTHHQYPHLITTTHKPLGCGFLNLPTEDSPIMVRQLMSNHRECDSGSCENQLDVGYHACEPGLEVDISEPTQNMINANVREETSNEWGMIDRLVTSHLVQHNGDANSTKGVLRYRDDATSSSSMQPINQLSLRGGMEF
OTG07187	HaNAC83	Chrom11	29136516	29138279	344	8.59	38.36	Nuclear	MESTDSSTGSQLPQLPPGFRFHPTDEELVVHYLKKRVSGAPLPVAIIAEIDLYKFDPWELPAKATFGEQEWYFFSPRDRKYPNGARPNRAANSGYWKATGTDKPVMTSGGTQKVGVKKALVFYGGKPPKGVKTNWIMHEYRLTDGKTISKPHGSDPTKQKGSLRLDDWVLCRIYKKSNTQRPMDSDGCDHHTMTGMLASIPPSISLAGGHHPMMQNQETNLLFDVRMNSNETETDNNTNTNTNNITNLLPLKRSLSGLFWTEEGANGNTGNSSATYTKRFLTPESNSDISPMATRTNEENSGSIASLLSQLPQTPQLQQQTMLGSIEDGVYRHPYQLQGMNWYS
OTG07188	HaNAC84	Chrom11	29270186	29272105	331	8.94	37.4	Nuclear	MGLPVTDPMTQLSLPPGFRFYPTDEELLVQYLCRKVAGHDFSLQIIADIDLYKFDPWQLPSKAMFGEKEWYFFSPRDRKYPNGSRPNRVAGSGYWKATGTDKVITTEGRRVGIKKALVFYVGKAPKGNKTNWIMHEYRLSDPQRKTGSSRLDEWVLCRIYKKNSSAQKTISGGQTTEQSHGSPSSSSSQFDDVLESLPEIQDRCFNLPRVNSIKTFQQEDQKLNLQKFDSGNYDWASIASFGLPEPVVQDPLPQPTMNGGSSMAPIYTMDTKFGRSVEDEVQSGIRSQRVDHPGYFQSNLSPFGHSQSVSNTIDPFGIRYPTQQGVLGFRQ
OTG07836	HaNAC85	Chrom11	70270793	70272668	323	6.29	37.39	Nuclear	MDIDQLSCKNSNYNTKLADDHQEEEEDDVPLPGFRFHPLDEELVGFYLLRKVEKKPISIELIKEIDIYKYDPWDLPKGGNSGEKEWYFFCRRGRKYRNSIRPNRVTGSGFWKATGIDRPIYSDDGSVCIGLKKSLVYYRGSAGKGTKTEWMMHEFRLPPHSDNHNNNNKHMDDKSIALEAEVWTLCRILKRSPCYKKTLPEWRDVSTKKSPPVVETSSGESDYDRQSYISFQTPVIMDNKPFAHTQNNNHSHNQQYQHRHVTNTNQLLVEQVTSPVTSEPPLMDASCSSFSGLDVNEFIKNGDWDDLRSAVDQFCVADPFYLM
OTG07933	HaNAC86	Chrom11	77414235	77420618	581	4.26	65.57	Nuclear	MAVVLDPIPAVPATASSLAPGFRFHPTDEELVRYYLRRKICGKPFRFDAISDVEVYKVEPWDLPGLSRLKTRDLEWYFFSVLDKKYVNGSRTNRATDRGYWKTTGKDRAVYHRYQLIGMKKTLVYHIGRAPKGERTNWVMHEYRLIDQELEKAGIFQDSFVLCRIFRKSGSGPKNGEQYGAPFVDEEWDDDELTMVPKQDFVESLPVDDAYLDADDIEQILGSDTPEEHRPLQLEIPQGDDVSSGDVSTETVDDPQNLSMCESEGQPQVDQADGPKLFDLPIQNDLDPTSVKHEYITETSNTEDFDVDNYLLDEPYFDASTSDFQVNGSSFLEADDVKNDVKAEPGLDMFDEYPTYLIPPTDGFEYAFDLLGNDNMLENANEGIHQLSEVSKEFFEVHD…
OTG07935	HaNAC87	Chrom11	77433556	77437542	468	7.95	53.02	Nuclear	MFQQCHTHTLDFRIKQVSIHHPSMVVSYPTKQHKHSTIQDNPYPLSLSSCSSLASTTILISSKRVIPTKKEKKNKEKMSHIELMTVAPPPATSSSPAPTSLAPGFRFHPTDEELVRYYLRRKVCRKPFRFEAVSEVDVYKSEPWDLAGYSCLKTRDLEWYFFSPVDRKYCNGCRLNRATGSGYWKATGKDRAVRHKSETIGMKKTLVFHIGRAPDGKRTNWVMHEYRLVDQELVTAGIAQDMFVLCRIFQKSGLGPPKGNRYAPFLEEEWKDDTTLFVPGEETEGDMAPVDETRAQGNDIVQEAAANAIPLRSEPMLDPQTIMFVCKRERSEDCVVDHGPELETISLFHNKKSKQSVDPNNNGNGSEDSTTSQDPTALMEFPLLQSLEADKSQPSAGQP…
OTG08085	HaNAC88	Chrom11	88933198	88935800	189	4.71	21.83	Nuclear	MGDNKNMNLPPGFRFSPTDEELVVHFLQRKASRLPCHPDIIPDLGLYPYDPWDLDGKAMVEGNKWYYFSRRSSNRVTANGYWKSCGGDEEIMSSNGSKRIGVKKYYVFHVGEAPEGMKTDWIMQEFRVHDGANSSRSRRRDNSKNDWVICRVCEQNYDNNDDGNDGMELSCLDEVFLSLDDYDDISFPN
OTG03790	HaNAC89	Chrom12	2489217	2497393	457	7.08	51.32	Nuclear	MNISSSDLIDAKLEEHQLCGSKHCPGCGHRLEGKPDWVGLPAGVKFDPTDQELIEHLEAKVEAKNLKSHPLIDEFIPTIEGEDGICYTHPEKLPGVTRDGLSRHFFHRPSKAYTTGTRKRRKIQTECDLQGGETRWHKTGKTRPVMVNGKQKGCKKILVLYTNFGKNRKPEKTNWVMHQYHLGQNEEEREGELVVSKIFYQTQPRQCNWSERASNNNVLSNVIPIEGANNEMSRSGSGSCSSKEINIANTSTRAHNNMDELSAVSVSAVMSSYNPMDHMQHLKGVDHFSFVPFRKSFDEVGTTGGEASTGRDIGVVGGITCNEHDLQRQQQQQHVTQHNPHHQQMAAAAFHVSRASHPVSTLVSPPHPPHHLHHTSIMLDEDSFHVSRIMDNFQQQHQH…
OTG03994	HaNAC90	Chrom12	9104016	9105705	282	6.88	32.31	Nuclear	MTGDSLMLPPGFRFHPTDEELVMHYLCRKCASQTISVPIIADIDLYKFDPWQLPDMALYGEKEWYFFSPRDRKYPNGSRPNRAAGTGYWKATGADKPIGKPKAVGIKKALVFYAGKAPKGVKTNWIMHEYRLANVDRSAGKRGNNLRLDDWVLCRLYNKKGVLEKHVNPDIKDASFSDIEIDTKPKIASFSPMDKISPLPPQSSIHYPVMNDTFNFETSESIVTLHTDSSSEHERGEVESEVKKGEFQFRYMDPFDDSFTSQTGYYNDLQLSPLQDMFMFQM
OTG04416	HaNAC91	Chrom12	24037373	24039061	273	8.2	32	Nuclear	MVRKDNPNLPPGFRFHPTDEELIMFYLRNQALSKPCPVSIIPEVDIYKFDPWELPEKTESGEKEWYFFTPRDRKYPNGARPNRAAVSGYWKATGTDKTIYSASKYVGVKKSLVFYKGRPPKGTKTDWIMHEYRLNESRPQPTKKIGSMRLDDWVLCRIYKKKSAERPLEQREEHISNQNVPSDDHNAMEMQSKKIPRTFSLAHLWELESLGSISHLLDDDHTNYDNIGAAVPQSSTLFPETRFLEPHFVKFEDENHNAYLNQTSFYNPMLQFQ
OTG04421	HaNAC92	Chrom12	24369872	24373753	418	6.91	47.08	Nuclear	MEERSENGEKIEDIMLPGFRFHPTDEELVGFYLKRKIQQTPLSIELIKQLDIYKHDPWDLPKLAMTGEKEWYFYCPRDRKYRNSARPNRVTGAGFWKATGTDRPIYASEGSKCIGLKKSLVFYKGRAAKGVKTDWMMHEFRLPSLTDHTAPGKRFLEKTIPANDLWAICRIFKKASTTAQRTLSHSWVSPILQETPSSVHNILTHQGIYSNDLQHSSITSFSGNMDHNNISLYKPFNIDPTTPTLTTINNKPPPSSISSSEELNYSTNYPSLLHEPNYGSKSSTVDVPSLQLVNTPNSIFGSFDKAEGLDYITNGSHHDHQQYYNGCCFSITNLPVEMQENCVNDVQEHVGSAGMTMMKSPDDGVGTHFENQWGRSSNGGYPFMSLPLGLQDAWKSSFL…
OTG04441	HaNAC93	Chrom12	25345154	25347825	248	9.53	28.14	Nuclear	MEKLNFVKNGVLRLPPGFRFHPTDEELVVQYLKRKVQAFPLPASIIPEVDVCKSDPWELPGDCGQERFFFSTKEVKYPNGNRSNRATVSGYWKATGLDKQIVTSKNNQVVGMKKTLVFYRGKPPNGSRTDWIMHEYRLATPQLNNPAQGMEKWVICRIFLKKRGSNANKIDDEKERETIGIVSDCKPVKSKPIFYDFMAASKKRRTDLNLMPVSSSSGSSGITDDGSCEEHEEDSSNVDDVSNLRKKQ
OTG04740	HaNAC94	Chrom12	39847453	39850177	253	8.33	28.56	Nuclear	MAPVSLPPGFRFHPTDEELVAYYLKRKINGRKIELEVIPEVDLYKCEPWDLPGKSLLPNKDLEWYFFSPRDRKYPNGSRTNRATKGGYWKATGKDRNVSSQSRVVGLKKTLVYYRGRAPHGARSDWVMHEYRLDERECESESGLKDAYSLCRVFKKSLNAPKTNDGVNSAAAVSGNSSSMDHYSEGGIVEDMMENCNAQAPMLSSISNINHGSPYASSDGRWMQYLTEEAYTLSNPSFTNCGNAYYPPSKVQC
OTG05047	HaNAC95	Chrom12	59601952	59606085	372	6.73	42.23	Nuclear	MMASSSSGGVPPGFRFHPTDEELLHYYLKKKVSFQKFDMDVIREIDLNKVEPWDLQERCNIGSTPQNEWYFFSHKDRKYPTGSRTNRATNAGFWKATGRDKCIRNTFEKIGMRKTLVFYRGRAPHGQKTDWIMHEYRLEDNDDHHDPLNPSLTSPEDGWVICRVFKKKNLFKVGGSEGSRGSIGSDQLNHGSSQPGSFSHANHHYLTYNQEQQHQQLQTFVDLGLNHGHLPSQYPHLQAQNFIPTHKPLGYEFSNFPSEDSPAMVKQLMSNHGECDSGSCENQLQVGYQACEPGLEAGTCEPATQSMVNASGNEWGMMDRLVTPHISAANEDGDSSKRMVGYENNTNASSSSMQQINQLSLHGEMDFWRYGK
OTG05357	HaNAC96	Chrom12	74966131	74967498	174	9.46	20.44	Cytoplasmic	MEFLTHQFDNNGDSQLPPGFRFHPTDEELITCYLLHKVLDGNFTCRAIADVDLNKCEPWELPQRAKMGEKEWYFFSLRDRKYPTGLRTNRATNAGYWKATGKDREIYSSKTSALVGMKKTLVFYRGRAPKGEKSNWVMHEYRLEGKFAYHFLTKNSKVYYIMLCSRARAEPELI
OTG00386	HaNAC97	Chrom13	25181049	25182489	168	9.86	19.67	Nuclear	MVTPGFRFYPTEEELISFYLKHKIEPAGTNRLQQCIDRVIPQLNVYDFYPWDLPQYAGERCQGDTEQWFFFVPRQENEARGGRPSRLTSSGYWKATGSLSIVYSSSNRAIGIKRTMVFYNGRAPTGTKTKWKMNEYKAFQDQSSNRNPKVYISFLFDILFKSKYSVIH
OTG00803	HaNAC98	Chrom13	58316393	58320017	346	6.96	40.5	Nuclear	MILGAQIDKVLDHHKLRNMNNFSHVPPGFRFHPTDEELVDYYLRKKIASKRIDLDVIKDVDLYRIEPWDLQELCKLGTEEQNEWYFFSHKDKKYPTGTRTNRATKAGFWKATGRDKAIYSKHNLVGMRKTLVFYKGRAPNGQKSDWIMHEYRLETNENNTTQEEGWVVCRVFKKRMTTVRRMEEHDSLCWFDDQASFMPNFESPRRISHPYTSNSSYHHQFAAKPELYQSHYNLPQDHPFLQLPQLESPKIQHPLAANIQPTTQQLNINLLYGNNDEQDPHVTDWRVLDKFVASQLSNDQESSNPPPSSLQMAEHMNLLLSESKSDEMASECASISTSSCQVDLWK
OTG00989	HaNAC99	Chrom13	74516007	74517301	224	9.78	25.67	Nuclear	MAEHDVPYQLHTAVYRFYPTEEELISFYLSNKLQNHRTHDLHRVIPVVNVYEHNPSHLPKLAGELCKRDTEQWFFFVPRQQREAQGGRPSRTTASGYWKATGSPTYVYSSDNKVIGVKKTMVFYEGKSRKVKKTEWKMNEYRAIKQELEGTNTLPVPKLRHELSLCRVYVVSGTTRAFDRRPFGIGTTTEKVNPDTSRGASSSSQTILQSSNSLCPQSSCPYVP
OTG01046	HaNAC100	Chrom13	76934355	76936842	385	5.83	43.34	Nuclear	MEGVSTVVNEGDDALIGLPPGFRFHPTDEEIITHYLTRRVVDKSFTASAVGDVDLNKCEPWDLHKKAKMGEKEWYFFCQRDRKYPTGMRTNRATDSGYWKATGKDKEIFKKGKSGAGKLVGMKKTLVFYKGRAPKGVKTNWVMHEFRLEGDFSYYNMPRASKDEWVVCRIVEKNAEAIKTPNLDTGHGMTRINSFVVDEFFDSPPWLPPLMDSPAPCVDPDRPGSSFTHSGKNNITNDNESYGVRKVEGLVGNENYPSYFPHDQSQVLQSDQDYKNFIVSPYSYNFDTNSFLMSPFIDDHQSDFTFSTNFPYLSSGPTHYNDGCSVLDGGDEKAVGRCEVDPYVANNTNQSSKISVSSQDTGISTDITTEASSAPMHDIYRYKAL
OTG01218	HaNAC101	Chrom13	85014957	85016446	381	7.93	44.54	Nuclear	MYMKVAFMSPFLKFNSPQIIKYDLDFGHSYFTYMHMLVVYICIYICLVVSSNKTNKKISISMDNTTSHLDIQLPPGFRFHPTDEELIVHYLQKKVTSTTLPASIFAEIELYKYDPWELPYKALFGEDEWYFFTPRDRKYPNGVRPNRMAGSGYWKATGTDRPILGLCNENIVGVKKALVFYKGRPPRGDKTDWIMHEYRLLDSVACSSSKPKESMRLDDWVLCRVRQKTCTPRNLYQDRYRQRVPEPEKSTVIPTDINSNLDILKRENLFKDCPMLPFIFDSHLDFSSIDTMSSSVSFSDSKNSFEGPYNDNRKRKETSQYKGFIECNKKFKATRDQNDESGSLTVDTNEMSLYNCIESEMGIAYQTYMMAYQDLNHLTFM
OTG01344	HaNAC102	Chrom13	90492508	90494663	411	6.39	46.92	Nuclear	MNHETSHNTASDERQKRKAADTLIGDDDGVNHSQPQLLYASQTINIQQQQQPSASNGEPSIACCQCVNCKCGWHEAMTTKATTTEGVDLDSLPIGYRFVPTDEELIIDYLEKKIKNEYLPKTKISDADIYEYHPKDLLEEYPQAIEYGWFFFTPRSRKYPNGYRPDRQTGSGYWKATGPDRIIKANDKTIGRRKSLVYHEGRPPHGIKTKWKMHEYVTEGYVRTRLNSNDNKLDDYVLCKIYINGRVVAANNLDENATTNVRVENEQALVPQHACVVSNQVKNDVMVQNYQTMGSLYDQMPSYLRSHYSSTRFNHEYSLQRSYVAPTPQQPPTPRGQVHAVMYQSGSTSNPVPPQVAPPFQEGGACDTGRLLRESIERTYALNGNDDFFGGNYGFEFDN…
OTG01654	HaNAC103	Chrom13	102327690	102328754	174	10.44	19.85	Mitochondrial	MGEHFLHLPPGFRFHPSDEELIVHYLRNKVKQRSLPASVIGEINLYNFDPWDLPNKALFGKDEWFFFTPRDKKYPNGSRPNRSAGSGFWKATEKDKPILGSSGSTKIGLKKALAFFTGSPTSSKKTNWIMIEYRLPESSTQSSISMRVIKFFSPNNFSKYTSVDYSILRVLTVG
OTG01916	HaNAC104	Chrom13	115344823	115347092	334	8.09	37.55	Nuclear	MDDSLQQPQLPPGFRFHPTDEELVVHYLQRKEAAAPLPVAIIADIDLYKFDPWELPAKAAFGEHEWYFFSHRDRKYPNGARPNRTATSGYWKATGTDKPVWTAGGTQKVGVKKALVFYGGKPPKGVKTNWIMHEYRLTDGKSVCKQPAYDTSKNKGSLRLDDWVLCRIYKKSNMQRAVEVDGGGGSDLTMTGGILSSPPPTYRSYNHQELMKPTTGCTGYNALLENQVHNTILFNNMLNSQSSARFDDNNHRHNPIVSTSSLFPMKQSTSSGLFLTDSNTDRSPMDTQPTEENNGTMGSFLTGIPQLEQQTMVVTPGESIFRQPYHLPDMNWYS
OTG01923	HaNAC105	Chrom13	116629639	116631445	313	5.23	35.31	Nuclear	MVVSVPLTDPTTQLNLPPGFRFYPTDEELMVQYLFRKVAGADSPLLIIGEVELYKFDPWELPSKAMFGEKEWYFFSPRDRKYPNGTRPNRVAGSGYWKATGTDKVIMSGTQKLGIKKALVFYVGKAPKGSKTNWIMHEYRLSESSTKDNSGSRLDDWVLCRIYKKNSSTEKMTSSSPTTELSHSSPAMSSSSNGLDSYPDDKFLNFPTDEQDQKSDIQKFNSENDDWMSVGAFAYPNLINNNNNPNPLNSTSVDPTFDTQMKFVKSPDDEVQTGIRSQRMENSSYLISQGLLSTTDPFAIRYPTQQSTSGYEP
OTG01930	HaNAC106	Chrom13	117430484	117431736	328	8.04	37.12	Nuclear	MFVPVPLTDPVTQLGLEPGFRFDPTDEELIVQYLSPKVAGDNFRLVIIADVDLYKYNPWELPSKAMFGEMEWYFFSPRDRKYPNGTKPNRVVGSGYWKATGTDKVIMSGNRKVGVKKSLVFYIGKASKGSKTNWIMHEYRLFESSTEDNNGSRVREVLGICRLDDWVLCRIYEKNSRIGMMNSGGPSTKQSHDSSAMSSSSLSFDKVLNSHPDDKFSNFPTNHCVKTFSEEDQKFESEKEDWLSIGAFASPNSINNNNLLNSSFVDSTFNIQMKYVKSLESLGDEVQTGIRSQRIKNSTYLTSPSFSIATDSFAIRYPTHQSSSGYRP
OTG01931	HaNAC107	Chrom13	117438681	117439933	328	7.54	37.19	Cytoplasmic	MFVPVPLTDPVTQLGLEPGFRFDPTDEELIVQYLSPKVVGDNFRLVIIADVDLYKYNPWELPSKAMFGEMEWYFFSPRDRKYPNGTKPNRVVGSGYWKATGTDKVIMSGIRKVGVKKSLVFYIAKASKGSKTNWIMHEYWLFESSTEDNNGSRLREVLGICRLDDWVLCRIYEKNSRIGMMNSGGPSTKQSHDSSAMSSSSLSFDKVLNSHPNDKFSNFPTNHCVKTFSEEDQKFESEKEDWLSIGAFASPNSIDNNNLPNSSFVDSTFNIQMKYVKSLKSLGDEVQTGIRSQRIENSTYLTSPSFSNATDSFAIRYPTHQSSSGYRP
OTG02554	HaNAC108	Chrom13	153014045	153015800	367	6.6	42.56	Nuclear	MSKEEASLSVNVNGQSKVPPGFRFHPTEEELLHYYLRKKVAYEKIDLDVIREIDLNKLEPWDIQEKCRIGSTPQNDWYFFSHKDKKYPTGTRTNRATAAGFWKATGRDKVIHSSLRRTGMRKTLVFYKGRAPHGQKSDWIMHEYRLDDNTITTQDYSYGSNLCDSTQEDGWVVCRVFKKKNYHKTLESPQRSSSVAEMQCLKKDGSVHDQFLAYINGRSCKQETESLTNITITHEYNPMQHFMNPINDRFLHMPRLDSTSGNLFDQVSSSQVHNSMTRLLKEVEHSKDSEHHENLDSWADVDRLVASQLNGYDEPNEEDICFSLDHDHQDPPQPSFMAKPNEAAYLWSFAQSSSQSITTDPFYHLSI
OTG02764	HaNAC109	Chrom13	161114448	161116192	307	5.1	34.99	Nuclear	MDKALLPPGFRFHPTDEELIGYYLKRKVEGLEIELEVIPVIELYKFDPWELPDKSFLPTRDMEWFFFVPRDRKYSNGSRTNRATKAGYWKATGKDRKVMCQSSLIGYRKTLVFYRGRAPLGDRTDWLMHEFRLCDDNSRGAPIFQGPFALCRVMKRNELTKEVGSTANGVIIEPLVPQTSAPLCNESSLSSPLLSYEKATTLENEPTSSTGLKSPSMFWVSPDLILDSSKGQEGHFGYLTQNEVPNPTSPLQPYQQFEISPSSSYSNYTEEVELVDDVNRFGYLSPYSSSQSLTGLFGNDDQFSYKF
OTG03048	HaNAC110	Chrom13	173870644	173876321	432	5.23	48.39	Nuclear	MMREKEVDGDGNLGGGERTMGRDDSESVREMQLSIAASSSVFPGFRFSPTDDELISYYLKKKLQGCDNCVDIIPEVDFCRHEPWDLPGLSIIRSDNEWFFFSARGKKYPNGSQSKRATQSGYWKATGKERNVKSGAVTIGTKRTLVFHTGRAPKGERTEWIMHEYCMSDTCQEALVVCRLRRNGDFRVNESPRGSSDHRISPAADNDHDHSATNECANNTQIDGDGFDDENAIKSCSMESKSSYRSHSIEQNDSESVSDQQLIDDFPDGFSTPYKEGDNEDDCFADIMKDDIIKLDESGSHSFMIHGVLTGTKCTEILPTETMSAQGTAVRRIRLGQQNTDLTKHEPPSSCGDHNNNPTSDKKVPGCVLSLLAGNANCLSKFHPMYLVFLLLLIMLVAW…
OTG03125	HaNAC111	Chrom13	176132736	176133564	172	8.28	20.92	Nuclear	MAEDQQIVPYIQQELRDYDDALEPGYRFCPTDSELIIYYLKRKIELGEQPRCRIYDVHVYSHHPNELTERYRSCEGIWYFFTMRERKHQTGTRVNRRTKDFGYWKSTQKDTKVYDFVTRRVLGTKRPLAFYDEKDQKTEWLMYEYTCNNLNIPNGSHSNKVYLLFLLFPVIS
OTG03126	HaNAC112	Chrom13	176152834	176153713	189	8.64	23.31	Nuclear	MAEDQQIVPYIQQELRDYDDALEPGYRFCPTDSELIIYYLKRKIELGEQPRCRIYDVHVYSHHPNELTERYRSCEGIWYFFTMRERKHQTGTRVNRRTKDFGYWKSTQKDTKVYDFVTRRVLGTKRPLAFYDEKDQKTEWLMYEYTCNNLNIPNGSHFCRSGFQDRNRDFHDYVHRWKKLEMINKQTLY
OTG03127	HaNAC113	Chrom13	176190598	176191426	172	8.55	20.87	Nuclear	MAEDQQIVPYIQQELRDYDDALEPGYRFCPTDSELIIYYLKRKIELGEQPRCRIYGVHVYSHHPNELTERYRSCEGIWYFFTMRERKHQTGTRVNRRTKDFGYWKSTQKDTKVYDFVTRRVLGTKRPLAFYDEKDQKTEWLMYEYTCNNLNIPNGSHSNKVYLLFLLFPVIS
OTG03128	HaNAC114	Chrom13	176214291	176216094	291	9.32	34.32	Nuclear	MAEDQQIVPYIQQELRDYDDALEPGYRFCPTDSELIIYYLKRKIELGEQPRCRIYDVRVYSHHPNELTERYRSCEGIGYFFTMRERKHQTGTRVNRRTKDFGYWKSTQKDTKVYDFVTRRVLGTKRPLAFYDEKDQKTEWLMYEYTCNNLNIPNGSHSNKMTDWVLCKIYKKHSTQSVNYNKRNQEEAIQQQNQINQPAKRPKVSTNSEINQPSERVQHHETINHLGSMFQSNHQSVIHNNVMGAQALRIGHDQLQGSNTNPTLITMQSSATFVGPFSRRITNLNLVILTH
OTF97265	HaNAC115	Chrom14	49481016	49483083	237	5.41	27.25	Extracellular	MCVLIWVVILKMAPVGLPPGFRFHPTDEELVNYYLKRKINGQEIELDIIPEVDLYKCEPWELAEKSFLPSRDPEWYFFGPRDRKYPNGFRTNRATRAGYWKSTGKDRKVTSSLQQGGIGMKKTLVYYRGRAPQGIRTDWVMHEYRLDDKAGSFGIQDSYALCRVFKKNGMCVELEDNGNTSMLVSQYSPTVTNDYETMSPDVHVASSSCVEEDESWMQFITDDAWCSPNSPQATLTN
OTF97750	HaNAC116	Chrom14	85958211	85963990	189	8.62	21.7	Cytoplasmic	MARDLWPPGFRFYPTEEELVAFYLPNKLEGQRDDLHHVIPVVNVYEHEPWQLPEEAGELCNADTEQWFFFVPKQEKEVLGGKPSRTTTSGYWKATGSPTYVYSSMSKVIGVKRTMVFYEGKSTKGKKTKWKMNEYRTINEELDATNTIAIPKLRNELSLCRVYVVSGRIRAFDRRPLGVGTDSSSFSSS
OTF98045	HaNAC117	Chrom14	105595947	105599116	353	5.2	40.77	Nuclear	MDTMNQSSCVPPGFRFHPTDEELVGYYLRKKVASQKIDLDVIRDIDLYRIEPWDLIERCRIGYEEQNEWYFFSHKDKKYPTGTRTNRATMAGFWKATGRDKAVYEKLRLIGMRKTLVFYKGRAPNGQKTDWIMHEYRLESEENGPPQEEGWVVCRAFKKRTTGQTRTTTGWDSNYFLDESSLITSTMDDYTTIQPSNLPLTSTFMCKQELEASENLNFVHCDQFIQLPQLESPSLQSIKRPISSMYGHGQEDVQIRKRNINNIKNNDEVRDWRDLDKFVASQLSQEEEIRCVGEGFSANFEENIDHSAGLSHMFYQGGPEEYGGCDGSGKLNGLLSSTSSDHFDVGICIFDKL
OTF98236	HaNAC118	Chrom14	114607177	114612079	636	5.1	72.13	Nuclear	MAPVSLPPGFRFHPTDEELVAYYLKRKINGHKIELEVIPEVDLYKCEPWDLPGKSLLPSKDLEWYFFSPRDRKYPNGSRTNRATKGGYWKATGKDRNVNSQSRAVGMKKTLVYYRGRAPHGARSDWVMHEYRLDERECESESGLKLQDAYSLCRVFKKSLNAPKTNVGVHYAAAASDRSSSMDRYSEGGRGGEDMETCNYQTPMASSSSDHLNHGTPYVSSETSDGRWMQYLSEEAFTFPNPSFTNCGNVSYPPSKVDIALECARLQQRLSMPPLQYQDLPQQGATSYVDLMNMPQTSSSMRDFSTSNGPQQDILQEILSVAQVSQDLNNQNTWGGGYSNHHEDDFSFLANNNSSNNQKHDVGSFRFMGDDQNMRSIEVGGAHDQLGTNRMAENLRWVG…
OTF98944	HaNAC119	Chrom14	143374471	143379001	368	4.91	40.88	Cytoplasmic	MARSWIVDGRAIARKVKTCSLPLVNQIKDCGAIRECPECHFRIDNSDVSVEWPGLPIGVKFEPTDAELLEHLATKCGAGNSKPHQFLDEFIPTLDVDEGICSKHPENLPGATKDGNTVHFFYRTTNAYTTGQRKRRKICKESGLTKEASLTKDVRWHKTGKTKAIMQNGVQIGCKKIMVLYGVAGGGSKPYKLNWVMHQYHLGTVEDEKEGEYVVAKIFYQPQKDTEKVDNKAVIEESDAWMNLTSPRTPITDAPDPRRPVKPVSCDDVTTDHVEIKENMGIPNWEDDSQAVDLDAFDDSLFCNENLDTYDPVAGSNVNADCAPGTSRGAGFGVDDLENLDLGTPPDFNLADLHFSSQDSIFGWLERL
OTF99366	HaNAC120	Chrom14	158051993	158057123	397	5.54	44.74	Nuclear	MSYELVTVAPTALVPAALPSSPPPTSLAPGFRFHPTDEELVRYYLRRKVCGKPFRFEAVSEVDVYKSEPWDLAGYSSLKTRDLEWYFFSPVDRKYCNGSRLNRATGRGYWKATGKDRTVRHKSELIGMKKTLVFHSGRAPDGQRTNWVMHEYRLVDQELVRAGISQDTFVLCRIFQKSGLGPPNGDRYAPFLEEEWEDVATLFVPGGETEDDMTPGDELTPAQGNDIVQETAVSVIPLRSEPMVDSQTIPFVCKRERSEDCVVDHGPELETISLFHNKKLKQSVDPNTNGNNRNSSEDSTTSQDPSAIMEFPLLQSLEANKSQPSASQPSFHASTLEKSVPPGYLKFINNLENEILNVSMEKETMKIEVMRAQAMINILQSRVDVLTKENADLKRRA
OTF99367	HaNAC121	Chrom14	158072980	158077077	577	4.25	65.15	Nuclear	MAVLLDSTPPAPPAASSLAPGFRFHPTDEELVRYYLRRKICGKPFRFDAISDVDVYKVEPWDLPGLSRLKTRDLEWYFFSVLDKKYGNGSRTNRATDRGYWKTTGKDRSVYHRSQLVGMKKTLVYHIGRAPKGERTNWVMHEYRLIDQDLEKAGISQDAFVLCRIFRKSGSGPKNGEQYGAPFVEEEWEDDELVMVPKQESAEELLVDDDDAYLDAEDLEQILGSDMPEEQHPLQLKYHQGDDVSSGDVSTEMVDDPQNFLVGEGDGQPEADQDDKPKLFDLPVQNELDPTSVKHEYISETSNTEDFDVDYLLDEPFFDASTGDDFKFDGNSFLEADDLKTDVKPEPGLDVFDEYSSYLMPPIDDLEYTFDSLDNENILENPIDETHKLSEVKNSNFAS…
OTF99884	HaNAC122	Chrom14	171025017	171028146	337	5.55	39.16	Nuclear	MNTFSHVPPGFRFHPTDEELVDYYLRNKINSSAIELDVIKDVDLYKIEPWDLQELCRLGTEEQSDWYFFSHKDKKYPTGSRTNRATAAGFWKATGRDKAIYSKHDLVGMRKTLVFYKGRAPNGLKSDWIMHEYRLETDENATTTQEEGWVVCRVFKKRLPIMRRASEHEPMWYDDHRVSFMPEIDSPTQNNIRSSLGDHHYPYGTCKKELDHLQSYQITPSHCLQLPLLEGPKLHSTGNSSIPIYGIDINEGSSSSQPAFLTQDHNNTIQQQQGQNFNDQQTDWRVLDKFVASQFLNQGEVSIKENHDQSYPDAEEQIIEPEDASNSIYGDRIDLWK
OTF94036	HaNAC123	Chrom15	13449524	13453915	307	6.22	35.31	Nuclear	MGLRDIGATLPPGFRFYPSDDELVCHYLYKKIANEDARKGTLMEIDLHTCEPWQLPEMAKLNSSEWYFFSFRDRKYATGYRTNRATTSGYWKATGKDRIVVDPVTSATVGMRKTLVFYKNRAPNGIKTGWIMHEFRLENPNNPPKEDWVLCRVFYKAKGDNSNEHFPEDMLINTAHKATSANLDPSPTLTLTNCCQPPPCVHHHHPFTNNISTTLSDRNPPLHIHHHHQNYFGISPTQCNPPNVLQQSQDSTMIESTNEMIISSNNKCEDQYGVFYDLGLEDYITSHNLQDIEFEDDDNDNGMVLYK
OTF94631	HaNAC124	Chrom15	37291279	37294129	280	6.58	32.16	Extracellular	MMTCGGLELPPGFRFHPTDDELVMHYLCRKCASQSIAVPIIAEIDLYKFDPWQLPDMALYGEKEWYFFSPRDRKYPNGSRPNRAAGTGYWKATGADKPIGKPKAVGIKKALVFYAGKAPRGVKTNWIMHEYRLANVDRSAGKRNNNLRLDDWVLCRIYNKKGTLEKHHVTDDHGFDMETETKPNITQNTATQVVHPPPSSDVAHHVMKDVFHFETSESIPTLHTDSSPEQEVQSDPNGNEFPFSYVDPFQNDDFTPQSQYYNDYQLSPFQDMFMYNAKPF
OTF94840	HaNAC125	Chrom15	47316086	47318241	263	8.76	30.08	Nuclear	MEMNPLELELPGFRFHPTEEELLEFYLKKMVLGKYTCFEVIGFLNIYLYDPWILPEMSKIGEREWYFFVPRNKKLGNGGRPNRTTKNGFWKATGSDRKIFSLSDTNKHLGLKKTLVFYQGRAPGGQKTDWVMSEYRLPDSCPLSKDIVLCKIYRKATSIKVLEQRAAMEEAQPPSPPTSTQSQHLDFLALSPMRLGHVASCTKDSQASKEPTLKLPTGSKELSELRLPKTDMGWCQDSQSRSPWLQDLLFTPSPCANVLNFLD
OTF95285	HaNAC126	Chrom15	65726268	65728755	284	8.38	32.16	Nuclear	MTWSKDESNTLQNLSTSSRNIVTSSCPSCGHTIQLQAKELIHDLPGLPAGVKFHPTDQEIIEHLKAKVGCDTNELHPLIDEFIPTIEGETGICYTHPEKLPGVSNDGQIRHFFHRPSKAYTTGTRKRRKVHMDAERGETRWHKTGKTRPVLISGSIEGYKKILVLYTNYGRQKKPEKTNWVMHQYHLGNKEEEKDGEIILSKVFYQTQPRNCASGIKESSSLNNKSDTKNTSFIQHYSVDCPFISYDIDQRQVNRGVPSHVTPNFVLQEDTSPFGHLPTGSSKE
OTF95707	HaNAC127	Chrom15	92970191	92973633	356	6.6	41.7	Nuclear	MNSLHYRFLSSCSVSVKGDMNTFSHVPPGFRFHPTDEELVDYYLRKKINSRRIDLDVIRDVDLYKIEPWDLQELCRLGTEEQDEWYFFSHKDKKYPTGTRTNRATAAGFWKATGRDKAIYSKHELVGMRKTLVFYKGRAPNGQKSDWIMHEYRLESDENATTTQEEGWVVCRVFKKRLPTMRRASEHESPIWYEDHQVSFMPEISSPNQNNSLSHLVNPNNYQYLYGTCKKEIDHLQNYHTTSDHFLQLPLLESPKLLPSCNSFMPIYGININQNESINYQPTSLTQDQSNNIHQNQDQNVNNQVTDWRVLDQFVASQLLSQGHVPTKENHCTNMQDSQLRPHDDHEGSNSELITH
OTF95871	HaNAC128	Chrom15	102908377	102910209	292	7.05	33.71	Cytoplasmic	MEYKFNHDQPIDLPPGFRFYPTDEELISHYLYPKVSDSKFVARAIGEVDLNRVEPWELPWRAKLGEQEWFFFCVRDRKYPTGSRTNRATKAGYWKATGKDKEIYKEKSLVGMKKTLVFYRGRAPKGEKTNWVMHEYRLDGLFSESNLPKSAKGEWVISRVFHKSPGGKKIPIYGLSRMNNGTMPPLMEVSSVDGGSRTENSHVTCFSESMEEQKPNNNEEMMGSWSSSRSLMASRTEGVYPMDSTWMQEPSILKILQDANNMSQNLKIEMVGDQDYGMNFGGEVDLDYMWNC
OTF96081	HaNAC129	Chrom15	117120520	117122289	339	8.13	37.87	Nuclear	MMEKLSGHGQEEDQMDMPPGFRFHPTDEELITHYLSNKVVDNNFVAKAIAEVDMNKIEPWELPKLAKLGGKEWYFFCVNDKKYPTGLRTNRATAAGYWKATGKDKEISRGKLLVGMKKTLVFYMGRAPKGEKTNWVIHEYRLEGKSLLSNLPRSAKNEWVICRVFHKTSGGKKLHISDLTRTDSGGVATSLPPLESPKIIPNLSNSIHVPCFSNSVEFQTTQKNMLNNFLNKPIFPLESNSNLLLSVQSDPLTQQFPSGSMFPVCDQAILRGLIGSYSHGLKMESEMVSASHDTGVSSEKNIEISSNLEKGIRGIVNQEAPSTSIGPIDLDCLWNYCNQ
OTF96551	HaNAC130	Chrom15	161218012	161220009	270	8.27	30.44	Nuclear	MEAFSPFFDRTTESCLPPGFRFHPTDEELITCYLLKKVLDGSFTGLAFADVDLNKCEPWDLPRKAKMGGKEWYFFSLRDRKYPTGLRTNRATEAGYWKATGKDREIYSSKTSALVGMKKTLVFYRGRAPKGVKSNWVMHEYRLEGKFAYHLLSNNSKDEWVISRVFSKTGLKPATGNSVENKWLPVEPSCSSTVTASLPPLLDTTVSKPHVPCFSTASTTQTLFDFPPPEPLTSYSSVAPPMHDGEETSNYGEHCKQKPGPTELDCIWSF
OTF96696	HaNAC131	Chrom15	169781602	169786238	475	5.08	52.9	Nuclear	MEVVAAKSLPVGYRFRPTDEELVNHYLRLKINGFDKEVSCIREVDVCKKEPWDLPDLSVIESIDNEWFFFCPKDRKYQNGQRSNRATVSGYWKATGKDRTIKTSKGNNLIGKKKTLVFYTGRAPKGERTHWVIHEYTPTEKELDGTHPGQSPYVLCRLFKKHDGKDENSEGLDCADVVDQSDGSPPSVVKSCIEDGQSEPVTLVLTGQPNAQPSSNGVLKLEDPDGKDDAFMFLDCQDHDIDHSKYPMPVLGLEEALCYWDASAENFDSKIFSPLYSQTPLELGHAYDGIVTDGNEQNGLQNQYATNDMEFWSKMLVKSEQSSFNDSGWGSFAQTSIPEVHIKENEYSSESDGEVMQKQPLSRDFSFETGGGQSSQNNGAGTNSDLGFKIRSRPEQSVA…
OTF90762	HaNAC132	Chrom16	21329709	21331201	310	7.32	35.07	Nuclear	MMENLSRPSQEEDQMDMPPGFRFHPTDEELITHYLLNKVMDYTFFAKAIGEVDMNKIEPWELPGLAKMGENQWYFFCIRDKKYPTGSRTNRATATGYWKATGKDKEILRGRLLIGMKKTLVFYMGRAPKGEKTNWVIHEYRLEGKFSQQNLPKSAKTEWVICRVFHKNSGEQKVHISGSMRTNSGGVATSLPPMMNSSTTFGGRIINPSISNSTHVHCFSNPVIPIEPNPVMQQFPSGSPFSAYDHAILKGVFGPNGHGMKMETEMVTSSQDTEISSNLEKGKRGIEDEHDYEGPSTSFGPVDLDCLWNY
OTF91237	HaNAC133	Chrom16	57307861	57311573	323	4.58	35.3	Nuclear	MCPPESIPPAVELNEYSTDESVFKSLMQIKSGSSLPSNVLSDVDPYQFTPSNLPAGVWYFWSGSKTDTENGIWRSTGETRETCSSLITCWRKTLQFYEGTTSEGQKTNLMMQEYTTNDKCSGQKDPRALYKVFFTDAAGSGSGRLSDSEIPVKNLDDVARPSTVANQSPGDYVSRGDYLELDDLAIPLSRSTSADSSCMTRSVTSEDLFDSDALLCELGDDNADHDSRGKLNLSASAKLKEVVVQPTALESLDKEPKPCTGQTSKTNSTPESEPGDRCNNHTSNEAGTSSSSSSSSSEGSSKEERKNRTKKRKMMKYLCFLAF
OTF91599	HaNAC134	Chrom16	87079423	87083562	370	6.16	43.12	Nuclear	MNTFSHVPPGFRFHPTDEELVDYYLRKKINSRRIDLDVIRDIDLYKIEPWDLQELCRLGTEEQHEWYFFSHKDKKYPTGTRTNRATTAGFWKATGRDKAIYSKHDLVGMRKTLVFYKGRAPNGQKSDWIMHEYRLETDENATTTQEEGWVVCRVFKKRLPTMRRASEHESPIWYEDHQVSFMPDIDSPNQNNSLSHSHLVNPNYQYPYGSCKKELDQMQNYQITPDHFLQLPLLESPKLLPTFNASMPIYGINTNQAGVINYQPPSLTHDENNSNSHPNQDQNVNNQVTDWRVLDKFVASQLLSQGDVISTKEDHFANMDDNILQSHDDHERSNSGLIKHQNKQELEMPGVLPDQDASNSTSSCPIDLWK
OTF91960	HaNAC135	Chrom16	111878637	111885435	308	7.45	35.12	Nuclear	MEDGLPPGFRFHPTDEELITFYLCQKVSDSSFTAKAVAEVDLNKCEPWDLPAKASMGEKEWYFFSLRDRKYPTGLRTNRATVAGYWKTTGKDKEIFRGTVLVGMKKTLVFYRGRAPKGEKTNWVMHEYRLDTTHAFKPNKEEWVVCRIFQKSSIAKKPMPTISSPQSMDSPCETNTMANDYGDIELPNLNGISNSNTNISLQNYGMENLNTNMNLNMSLAGSLPTLSWPSNLLSSNLSVNAFLLKALQLRTYQQREAVNFDYQFMPQGNSHILNEACPSLQASSSRTYESLHQPQQQQEQPFNLDSMW
OTF92177	HaNAC136	Chrom16	125662708	125673225	378	7.43	42.53	Nuclear	MAKIWLVDGRTLAKRIKTSGLSSVSEVKDIGANWECPQCSCRINKPDEWPGLPSGVKFDPTDVQLLDHLAAKSRVGNGRPHEYIDVFIPTIDVEQGICYKHPENLPGARKDGKCFHFFYQTKNAYTKGQRKLRKVCNRSSVEKDVRWHKTGKTKAIFKNGVQIGLKKIMVLYGSTVGGSKPCKTNWVMHQYHLGTNEDEKDGQYVVSKIYYQAQKETHENTNVRVVDEGSDPRTPMINASDPLRPGKTPLYEDVTCEYVFQSPAQESECYEQKYLVSFPTAELKDDLSLPVFEDDSKATNTDAFRHSFSREGNTDSHYSLSGSSFSTNNAAGAARDVCPGTTALENLDLGSPPYVISLAERYFPCEDNICGWLDWLRR
OTF93269	HaNAC137	Chrom16	178897721	178901288	361	4.75	41.12	Nuclear	METMDQSSCVPPGFRFHPTDEELVGYYLRKKVASQKIDPDVIRDIDLYRIEPWDLIERCRIGYEEQTEWYFFSHKDKYPTGTRTNRATMAGFWKATGRDKAVYEKLRLIGMRKTLVFYKGRAPNGQKTDWIMHEYRLESDENGPPQEEGWVVCRAFMKRSTGQTKRNEGCEPNFYYDESSRVSPTMDPLEYITSQSTSSILSQSFMCKQELEATENLNFVHCDPFVQLPQLESPSLSSIKRPSSISLVSSSDNNDQEDDLPRGGSINNDNSNNNKDITNKVTDWRALDKFVASQLSQEDGYGIGEGLSSSFEGKVNSNHLSYMFIKGGREEEDEDGGGGVGKINGLTTQEHCDIGMCIFDK
OTF93270	HaNAC138	Chrom16	179037654	179049863	308	6.38	35.9	Nuclear	MDTMGQSSLVPPGFRFHPTDEELVGYYLRKKVASQKIDLDVIRDIDLYQIEPWDLIEICRIGYEEQTEWYFFSHNDKKYLTGTRTNRSTMTGFWKATGRDKEVYENRRLIGMRKTLVFYKGRAPKGQKTDWIMYEYRLESKENGSLQEEGWVVCRTFKKPTTGQPKYSEGWESNFFYNRWMHARPTMDPLDYITSQPSSSIFSNSFMCKQELEANENLKFVHCDQFEQLPQLKSPSLLSIKWPSSIYSLVSPLGNNDKEDDLPVGINIINDTSNNNKVTDWRALDKFLASQLSQHDRYGIGDGSSSSL
OTF93387	HaNAC139	Chrom16	185136933	185141675	620	5.01	70.04	Nuclear	MAPVSLPPGFRFHPTDEELVAYYLKRKINGHEIELEVIPEVDLYKCEPWDLPGKSLLPSKDLEWYFFSPRDRKYPNGSRTNRATKGGYWKATGKDRKVNSQSRAMGMKKTLVYYRGRAPHGSRTDWVMHEYRLDERECETASGLQDAYSLCRVFKKSLNPPKATTTGDQYTSMASDRSSCLNLYSEGRIGGEDMETSNNQTPSRASGSSTILHGSHNYPSDTNDVKWTQYLSEDAFTFSNPSFSTYGNLPYPPSKVDIAMECARLQHRLSLPPLQVQDFHHNGVTNYVDLKNIPQSSNGPPIGSQQDILHEILSVGSQDLINQDAWGGIDNNFSYMTNNDMNQMQGSGSFRFMGDDQHTRNIEIDDVDGQMKTDGMVENLRWVGMSNNDLEMAFFDDHK…
OTF84904	HaNAC140	Chrom17	2775765	2777502	335	6.36	38.83	Nuclear	MSREEMKLTMKVNGLSKVPPGFRFHPTEEELLHYYLRKKVAYESIDLDVIQEVDLNKLEPWDIQEKCNLGSNAQNDWYFFSHKDKKYPSGTRTNRATAAGFWKATGRDKVIHSSLQRIGMRKTLVFYKGRAPHGQKSDWIMHEYRLDDIIIPIQDSNASNLCDCTHEEGWVVCRLFKKKHYHKSIETPKRSLSSSMDTRAHELQSSNKDGVLEQLLAYMDGRSCMQEIDNCTTHDHGPMEQFINPVNDIFVDHLPRLESPAMTTSPHMSTTTTFDHGYSYDQCNWADVDKFLASQLDVRMEETKHVSCYGKSGDKPFFSMDHNEPNEDDIWSLDS
OTF85489	HaNAC141	Chrom17	24086413	24086934	139	8.22	16.16	Cytoplasmic	MDFRLNDFLQMNPGFRFEPTDQEIMVHYLQPKIQSLPLPYPIPEADVCGSDPWNLPGDSQEERYFLCPVETKHPNGTRTNRTTPSGRWKPTNASKQVVDSENKHLGTKKTFVFYMSKPGSKTDWFMHEYKIANPIQVRV
OTF85490	HaNAC142	Chrom17	24094680	24095209	142	8.68	16.57	Extracellular	MDFRLNNFLQNPGFRFEPTDQELMVHYLQPKIQSLPLPYPIPEEDVCGSDPWNLPGDPQEERYFLCPVVTKYPNGKRTNRTTPSGRWKSTSANKPIFDSQNNHVGTKKTFVFYVFSPGSGFRTDWFMHEYKLANSIHVRILN
OTF85491	HaNAC143	Chrom17	24137057	24137849	204	8.65	23.24	Nuclear	MENRKPQLLPGFRFQPTDEELIVHYLKPKIHSLPLPNYPIPEADVCGSDPWNLLGDSEEERYFFSTVETKYPNGKRINRTAPSGHWKPTSLDKQVVDSQNKHVGTKKTFVFHRSKSANGSKIDWLMHEYKLANPIQGVQNWMICRVFTKKRAKKDTMEDVEMVLVRNTGTIFYVPRNFDLNLDGGGSPSTGSSGVTDEDGENNK
OTF85791	HaNAC144	Chrom17	35298877	35300422	273	9.37	31.33	Nuclear	MNILMSGFYMEVNHSELELPGFRFHPTEEELLEFYLKKMVLGNYTFFEVIGFLNIYLYDPWILPEMSKIGEREWYFFVPRNKKNGTGGRPTRTTKNGFWKATGSDRKIFSLSDRKKHLGLKKTLVFYKGRAPGGSKTDWVMSEYRLPDSCSLSKDIVLCKIYRKATSMKVLEQRAAMEEAQPQSSPSSISGQRLDFLASPAMSFSLVASNADENEDSKEASLKSPMIGTKKLSELRLPKSNMDWSQDSQLRSPWLHDLLFTPPPYANVLNFLD
OTF86001	HaNAC145	Chrom17	44693971	44695827	302	6.8	35.33	Nuclear	MEINFSSLDHEEPMELPPGFRFHPTDDELIIHYLYRKVCDASFVSRAIGDVALTRFKPWDLPLRAKTGEKEWYFFCVRDRKYPTGLRTNRATEMGYWKATGKDKQIYKAKTLVGMKKTLVFYKGRAPKGEKTNWVMHEFRLDGELAIKDLSKPAKGEWVISKVFEKIYMEKKIQTINHDGYENEVEFDSSNLPPLTDISSSSKMEPIFDAIQEQRPKHEDFNQGFNKSIEFMPSMTNIPLWYPNTQTVQTNEYLHHHESSILLTDNVNRLNILQNQKLELRNDQDYTMGSAGSGDLNCFWNY
OTF86146	HaNAC146	Chrom17	51820908	51824264	281	6.85	32.43	Nuclear	MTCDNLELPPGFRFHPTDDELVMHYLCRKCASQPISVPIIAEIDLYKFDPWQLPEMALYGEKEWYFFSPRDRKYPNGSRPNRAAGTGYWKATGADKPIGKPKPVGIKKALVFYAGKAPRGVKTNWIMHEYRLANVDRSAGKRNNNLRLDDWVLCRIYNKKGTLEKHYVNDNQSSEMEVETKPKITQNTPPPAVHPPASVPHHVMNDVFHFDTSESVPTLHTDSSPEHEREVQSDPKQNDVGFSYMDPFQDDGFTPQSQYYNDFQLSPLQDMFMYTPKPFQM
OTF86235	HaNAC147	Chrom17	56321429	56326407	375	5.16	41.86	Extracellular	MAKFWVFDGRTLAKKIKTSGLPSVDEVKDSGANWECPQCSCRIDKCDDWPGLPSGVKFDPTDVELLDHLAAKCGVGNERPHEYIDVFVPTIDVEQGICYKHPENLPGARKDGSSFHFFYQTTNAYAKGQRKRRKVCNRSNVEMDVRWHKTGNTKAIFKNGVQIGCKKIMVLYGFTVGGSKPCKTNWVMHQYHLGTNEDEKDGEYVVSKIFYQAQKGTHENTTVCIVDEDSDPRTPMINASDPLRPGKTPLYEDVTCDYVIQSPAQESECYEQKYLVSFPTAELKDDLSLPVCGDDSKAINSDAFHYSFSGEGNMDAYYPLSGSSFCTNNAAGAARDVCPGTMELKNLDLGSPPYVNLAELYFPCEDSNCGRLDWL
OTF86578	HaNAC148	Chrom17	74966671	74970492	430	4.7	47.98	Nuclear	MAGQSWLVDSNRFASKIKSASGACDPENIKWKSNPTKACPNCHHIVDNSDVNQAWPGLPRGVKFDPLDQEIIWHLLAKSGARGFQPHPFIDEFIPTVDEDDGICYTHPQKLPGVQQDGSVSHFFHRAIKAYNTGTRKRRKIHGDDFGDFRWHKTGRTKPVVLDGVQQGCKKIMVLYVSPVKGGKAEKTNWVMHQYHLGTGEDEKEGEYVISKVFYQQQLQSKPNGKDEEIVVSDFAAPVVKVDPVTPKSVTPEPPRAEKRVVDTTGLEQEPAETFADPVQHEMEPVNEVELETSGGKLGEDEDNMTNENHVSEIPGANNDSQGGEEVKWWDSESQYILDSQQLVEGLSLCDEFLQSQSPQRDAENQPNGKPRLADYAHLGAENLKKDLEACQDLVLDPA…
OTF87647	HaNAC149	Chrom17	176457876	176461564	462	5.2	51.86	Nuclear	MNHEPIITPQQPPPQSSLAPGFRFHPTDEELVRYYLRRKVCGKPFRFQSVSEIDVYKSEPWELADYSQLNSRDQEWYFFSPVDKKYGNGSRLNRATGRGYWKATGKDRSVHHKGQPIGSKKTLVFHVGRAPDGKRTNWVMHEYRLSDQELEGAQVAQDAFVLCRIFEKRGLGPPTKDRYAPFLEEEWEDDKTLFVPGGEPDEDTTNADGTQNDIVQMGTQTIDFVGKRVRSEDENGLKSEPEVEPLSLLNKRLKQADPSSSNANGSDDEPDVETLSLVNKRFKQVDPSSSNANGSDDEPDVETLSLVNKRFKQVDPSSSNANGSDDEPDVKTLSLVNKRFKQVDPSSSNANGSDDSTTTSQDPKTTNLSSALVDFRLPEAIATKETHPMTISSPSFDAS…
OTF88051	HaNAC150	Chrom17	206074961	206076087	208	9.82	23.44	Nuclear	MEKLQNANGVLLRLPPGFRFHPTDEELVVQYLKRKVHSSPLPASIIPEVDVCKSDPWDLPGVDSDQQEERFFFSTREIKYPNGNRSNRATQSGYWKATGLDKQIMGANQVGLVGIKKTLVFYKGKPPTGSRTDWIMHEYRLATTQPTQGLEKWVLCRIFLKKRGNYKDEKKNVPVFYDFLATPKVKTSSSSSSSSGSSGITEESSTNC

## Sheet: Table S2
Table S2. The number of exons in HaNAC genes.
Gene name	number of exon	Average number of exons	3.42
HaNAC1	3	Mode of exon	3
HaNAC2	3	Minimum number of exons	2
HaNAC3	3	Maximum number of exons	7
HaNAC4	3	Total number of exons	513
HaNAC5	3
HaNAC6	3
HaNAC7	3
HaNAC8	3
HaNAC9	4
HaNAC10	3
HaNAC11	4
HaNAC12	5
HaNAC13	3
HaNAC14	3
HaNAC15	3
HaNAC16	3
HaNAC17	3
HaNAC18	3
HaNAC19	6
HaNAC20	3
HaNAC21	3
HaNAC22	3
HaNAC23	3
HaNAC24	5
HaNAC25	3
HaNAC26	4
HaNAC27	3
HaNAC28	6
HaNAC29	7
HaNAC30	3
HaNAC31	3
HaNAC32	3
HaNAC33	3
HaNAC34	3
HaNAC35	3
HaNAC36	3
HaNAC37	3
HaNAC38	3
HaNAC39	3
HaNAC40	3
HaNAC41	3
HaNAC42	3
HaNAC43	3
HaNAC44	3
HaNAC45	3
HaNAC46	3
HaNAC47	3
HaNAC48	3
HaNAC49	3
HaNAC50	5
HaNAC51	3
HaNAC52	6
HaNAC53	3
HaNAC54	3
HaNAC55	3
HaNAC56	3
HaNAC57	3
HaNAC58	4
HaNAC59	6
HaNAC60	4
HaNAC61	3
HaNAC62	3
HaNAC63	6
HaNAC64	3
HaNAC65	3
HaNAC66	3
HaNAC67	3
HaNAC68	3
HaNAC69	3
HaNAC70	3
HaNAC71	4
HaNAC72	3
HaNAC73	3
HaNAC74	3
HaNAC75	3
HaNAC76	5
HaNAC77	3
HaNAC78	3
HaNAC79	3
HaNAC80	6
HaNAC81	3
HaNAC82	3
HaNAC83	3
HaNAC84	3
HaNAC85	3
HaNAC86	6
HaNAC87	4
HaNAC88	3
HaNAC89	6
HaNAC90	3
HaNAC91	3
HaNAC92	3
HaNAC93	3
HaNAC94	3
HaNAC95	3
HaNAC96	2
HaNAC97	2
HaNAC98	5
HaNAC99	3
HaNAC100	3
HaNAC101	3
HaNAC102	3
HaNAC103	2
HaNAC104	3
HaNAC105	3
HaNAC106	3
HaNAC107	3
HaNAC108	3
HaNAC109	3
HaNAC110	4
HaNAC111	2
HaNAC112	2
HaNAC113	2
HaNAC114	3
HaNAC115	3
HaNAC116	3
HaNAC117	3
HaNAC118	6
HaNAC119	5
HaNAC120	4
HaNAC121	6
HaNAC122	3
HaNAC123	3
HaNAC124	3
HaNAC125	3
HaNAC126	3
HaNAC127	4
HaNAC128	3
HaNAC129	3
HaNAC130	3
HaNAC131	5
HaNAC132	3
HaNAC133	4
HaNAC134	3
HaNAC135	3
HaNAC136	6
HaNAC137	3
HaNAC138	3
HaNAC139	6
HaNAC140	3
HaNAC141	2
HaNAC142	2
HaNAC143	3
HaNAC144	3
HaNAC145	3
HaNAC146	3
HaNAC147	6
HaNAC148	6
HaNAC149	4
HaNAC150	2

## Sheet: Table S3
Table S3. Estimated Ka / Ks ratios and divergence times for duplicated HaNAC genes.
Duplicated Gene Pairs		Ks	Ka	ka/ks	Divergence	Type of Duplication	Type of Selection
					Time（Mya）
HaNAC3	HaNAC4	0.0322	0.015	0.465839	1.07	Tandem	Purifying
HaNAC28	HaNAC29	0.2456	0.0928	0.37785	8.19	Tandem	Purifying
HaNAC106	HaNAC107	0.0274	0.0146	0.532847	0.91	Tandem	Purifying
HaNAC111	HaNAC112	0.017	0.0167	0.982353	0.57	Tandem	Purifying
HaNAC112	HaNAC113	0.0169	0.0194	1.14793	0.56	Tandem	Positive
HaNAC113	HaNAC114	0.0138	0.0122	0.884058	0.46	Tandem	Purifying
HaNAC120	HaNAC121	2.5052	0.4693	0.18733	83.51	Tandem	Purifying
HaNAC137	HaNAC138	0.3538	0.1101	0.311193	11.79	Tandem	Purifying
HaNAC141	HaNAC142	0.1778	0.0924	0.519685	5.93	Tandem	Purifying
HaNAC142	HaNAC143	0.3641	0.1919	0.527053	12.14	Tandem	Purifying
HaNAC19	HaNAC63	0.4719	0.1004	0.212757	15.73	Segmental	Purifying
HaNAC40	HaNAC60	0.6833	0.1002	0.146641	22.78	Segmental	Purifying
HaNAC42	HaNAC61	0.3854	0.107	0.277634	12.85	Segmental	Purifying
HaNAC72	HaNAC43	0.6663	0.1755	0.263395	22.21	Segmental	Purifying
HaNAC74	HaNAC123	0.3733	0.1038	0.278061	12.44	Segmental	Purifying
HaNAC80	HaNAC89	0.34	0.0383	0.112647	11.33	Segmental	Purifying
HaNAC80	HaNAC19	1.0135	0.1807	0.178293	33.78	Segmental	Purifying
HaNAC91	HaNAC57	0.5565	0.0834	0.149865	18.55	Segmental	Purifying
HaNAC92	HaNAC56	0.3873	0.0641	0.165505	12.91	Segmental	Purifying
HaNAC102	HaNAC13	0.6227	0.3702	0.594508	20.76	Segmental	Purifying
HaNAC108	HaNAC25	0.6387	0.0891	0.139502	21.29	Segmental	Purifying
HaNAC119	HaNAC52	0.5998	0.0944	0.157386	19.99	Segmental	Purifying
HaNAC124	HaNAC146	0.9234	0.0773	0.0837124	30.78	Segmental	Purifying
HaNAC124	HaNAC70	1.317	0.1762	0.133789	43.9	Segmental	Purifying
HaNAC133	HaNAC71	0.6249	0.2826	0.452232	20.83	Segmental	Purifying
HaNAC140	HaNAC44	0.6161	0.1524	0.247362	20.54	Segmental	Purifying
HaNAC146	HaNAC70	1.0308	0.1247	0.120974	34.36	Segmental	Purifying
Ka, non-synonymous; Ks, synonymous; Mya, Million years ago.

## Sheet: Table S4
Table S4. Cis-elements in the promoter of HaNAC genes (2,000 bp upstream of CDS).
Gene	Element	Sequence	Site	Length	Chain	Element function	Group
HaNAC1	CGTCA-motif	CGTCA	370	5	-	cis-acting regulatory element involved in the MeJA-responsiveness	Methyl jasmonate
HaNAC1	CGTCA-motif	CGTCA	1482	5	+	cis-acting regulatory element involved in the MeJA-responsiveness	Methyl jasmonate
HaNAC1	I-box	gGATAAGGTG	160	9	+	part of a light responsive element	Light
HaNAC1	Box 4	ATTAAT	479	6	+	part of a conserved DNA module involved in light responsiveness	Light
HaNAC1	Box 4	ATTAAT	485	6	+	part of a conserved DNA module involved in light responsiveness	Light
HaNAC1	Box 4	ATTAAT	1570	6	-	part of a conserved DNA module involved in light responsiveness	Light
HaNAC1	Box 4	ATTAAT	1724	6	-	part of a conserved DNA module involved in light responsiveness	Light
HaNAC1	TGACG-motif	TGACG	370	5	+	cis-acting regulatory element involved in the MeJA-responsiveness	Methyl jasmonate
HaNAC1	TGACG-motif	TGACG	1482	5	-	cis-acting regulatory element involved in the MeJA-responsiveness	Methyl jasmonate
HaNAC1	Sp1	GGGCGG	281	6	+	light responsive element	Light
HaNAC1	GATA-motif	GATAGGG	161	7	+	part of a light responsive element	Light
HaNAC1	O2-site	GATGATGTGG	1479	9	-	cis-acting regulatory element involved in zein metabolism regulation	Zein metabolism regulation
HaNAC1	G-box	CACGTC	1480	6	+	cis-acting regulatory element involved in light responsiveness	Light
HaNAC1	GT1-motif	GGTTAA	1034	6	+	light responsive element	Light
HaNAC1	ARE	AAACCA	287	6	-	cis-acting regulatory element essential for the anaerobic induction	Anaerobic
HaNAC1	ARE	AAACCA	672	6	-	cis-acting regulatory element essential for the anaerobic induction	Anaerobic
HaNAC1	ARE	AAACCA	943	6	-	cis-acting regulatory element essential for the anaerobic induction	Anaerobic
HaNAC1	MBS	CAACTG	97	6	+	MYB binding site involved in drought-inducibility	Drought
HaNAC1	TGA-element	AACGAC	364	6	+	auxin-responsive element	Auxin
HaNAC1	RY-element	CATGCATG	1759	8	-	cis-acting regulatory element involved in seed-specific regulation	Seed-specific regulation
HaNAC1	ATCT-motif	AATCTAATCC	849	9	-	part of a conserved DNA module involved in light responsiveness	Light
HaNAC1	ABRE	ACGTG	1480	5	-	cis-acting element involved in the abscisic acid responsiveness	Abscisic acid
HaNAC2	ACE	GACACGTATG	890	9	-	cis-acting element involved in light responsiveness	Light
HaNAC2	CGTCA-motif	CGTCA	940	5	+	cis-acting regulatory element involved in the MeJA-responsiveness	Methyl jasmonate
HaNAC2	CAT-box	GCCACT	545	6	+	cis-acting regulatory element related to meristem expression	Meristem expression
HaNAC2	I-box	cCATATCCAAT	1631	10	+	part of a light responsive element	Light
HaNAC2	Box 4	ATTAAT	839	6	+	part of a conserved DNA module involved in light responsiveness	Light
HaNAC2	Box 4	ATTAAT	970	6	+	part of a conserved DNA module involved in light responsiveness	Light
HaNAC2	TGACG-motif	TGACG	940	5	-	cis-acting regulatory element involved in the MeJA-responsiveness	Methyl jasmonate
HaNAC2	LAMP-element	CTTTATCA	706	8	-	part of a light responsive element	Light
HaNAC2	TATC-box	TATCCCA	478	7	+	cis-acting element involved in gibberellin-responsiveness	Gibberellin
HaNAC2	chs-CMA1a	TTACTTAA	1318	8	+	part of a light responsive element	Light
HaNAC2	G-box	CACGTC	247	6	-	cis-acting regulatory element involved in light responsiveness	Light
HaNAC2	G-box	TACGTG	892	6	+	cis-acting regulatory element involved in light responsiveness	Light
HaNAC2	O2-site	GATGATGTGG	282	9	+	cis-acting regulatory element involved in zein metabolism regulation	Zein metabolism regulation
HaNAC2	MRE	AACCTAA	1036	7	-	MYB binding site involved in light responsiveness	Light
HaNAC2	ARE	AAACCA	11	6	-	cis-acting regulatory element essential for the anaerobic induction	Anaerobic
HaNAC2	ARE	AAACCA	42	6	-	cis-acting regulatory element essential for the anaerobic induction	Anaerobic
HaNAC2	ARE	AAACCA	734	6	+	cis-acting regulatory element essential for the anaerobic induction	Anaerobic
HaNAC2	ARE	AAACCA	763	6	-	cis-acting regulatory element essential for the anaerobic induction	Anaerobic
HaNAC2	ARE	AAACCA	1337	6	-	cis-acting regulatory element essential for the anaerobic induction	Anaerobic
HaNAC2	GA-motif	ATAGATAA	830	8	-	part of a light responsive element	Light
HaNAC2	TCA-element	CCATCTTTTT	1475	9	+	cis-acting element involved in salicylic acid responsiveness	Salicylic acid
HaNAC2	ABRE	ACGTG	248	5	+	cis-acting element involved in the abscisic acid responsiveness	Abscisic acid
HaNAC2	ABRE	ACGTG	893	5	+	cis-acting element involved in the abscisic acid responsiveness	Abscisic acid
HaNAC2	RY-element	CATGCATG	1748	8	-	cis-acting regulatory element involved in seed-specific regulation	Seed-specific regulation
HaNAC3	CGTCA-motif	CGTCA	769	5	-	cis-acting regulatory element involved in the MeJA-responsiveness	Methyl jasmonate
HaNAC3	CGTCA-motif	CGTCA	1605	5	+	cis-acting regulatory element involved in the MeJA-responsiveness	Methyl jasmonate
HaNAC3	CGTCA-motif	CGTCA	1940	5	+	cis-acting regulatory element involved in the MeJA-responsiveness	Methyl jasmonate
HaNAC3	P-box	CCTTTTG	484	7	-	gibberellin-responsive element	Gibberellin
HaNAC3	Box 4	ATTAAT	1191	6	-	part of a conserved DNA module involved in light responsiveness	Light
HaNAC3	Box 4	ATTAAT	1496	6	-	part of a conserved DNA module involved in light responsiveness	Light
HaNAC3	Box 4	ATTAAT	1708	6	-	part of a conserved DNA module involved in light responsiveness	Light
HaNAC3	Box 4	ATTAAT	1832	6	-	part of a conserved DNA module involved in light responsiveness	Light
HaNAC3	TGACG-motif	TGACG	769	5	+	cis-acting regulatory element involved in the MeJA-responsiveness	Methyl jasmonate
HaNAC3	TGACG-motif	TGACG	1605	5	-	cis-acting regulatory element involved in the MeJA-responsiveness	Methyl jasmonate
HaNAC3	TGACG-motif	TGACG	1940	5	-	cis-acting regulatory element involved in the MeJA-responsiveness	Methyl jasmonate
HaNAC3	G-Box	CACGTT	1465	6	-	cis-acting regulatory element involved in light responsiveness	Light
HaNAC3	G-Box	CACGTT	1561	6	-	cis-acting regulatory element involved in light responsiveness	Light
HaNAC3	G-Box	CACGTT	1582	6	-	cis-acting regulatory element involved in light responsiveness	Light
HaNAC3	G-Box	CACGTT	1991	6	+	cis-acting regulatory element involved in light responsiveness	Light
HaNAC3	GATA-motif	AAGATAAGATT	1851	10	+	part of a light responsive element	Light
HaNAC3	GT1-motif	GGTTAA	592	6	-	light responsive element	Light
HaNAC3	MRE	AACCTAA	594	7	+	MYB binding site involved in light responsiveness	Light
HaNAC3	ARE	AAACCA	576	6	-	cis-acting regulatory element essential for the anaerobic induction	Anaerobic
HaNAC3	GA-motif	ATAGATAA	1863	8	+	part of a light responsive element	Light
HaNAC3	ABRE	GCCGCGTGGC	507	9	-	cis-acting element involved in the abscisic acid responsiveness	Abscisic acid
HaNAC3	ABRE	GCCGCGTGGC	515	9	+	cis-acting element involved in the abscisic acid responsiveness	Abscisic acid
HaNAC3	ABRE	TACGGTC	1232	7	+	cis-acting element involved in the abscisic acid responsiveness	Abscisic acid
HaNAC3	ABRE	ACGTG	1466	5	+	cis-acting element involved in the abscisic acid responsiveness	Abscisic acid
HaNAC3	ABRE	ACGTG	1562	5	+	cis-acting element involved in the abscisic acid responsiveness	Abscisic acid
HaNAC3	ABRE	ACGTG	1583	5	+	cis-acting element involved in the abscisic acid responsiveness	Abscisic acid
HaNAC3	ABRE	ACGTG	1991	5	-	cis-acting element involved in the abscisic acid responsiveness	Abscisic acid
HaNAC4	ACE	GCGACGTACC	1111	9	+	cis-acting element involved in light responsiveness	Light
HaNAC4	ACE	GACACGTATG	1115	9	-	cis-acting element involved in light responsiveness	Light
HaNAC4	CGTCA-motif	CGTCA	1940	5	+	cis-acting regulatory element involved in the MeJA-responsiveness	Methyl jasmonate
HaNAC4	CAT-box	GCCACT	744	6	-	cis-acting regulatory element related to meristem expression	Meristem expression
HaNAC4	P-box	CCTTTTG	1088	7	-	gibberellin-responsive element	Gibberellin
HaNAC4	Box 4	ATTAAT	1742	6	-	part of a conserved DNA module involved in light responsiveness	Light
HaNAC4	Box 4	ATTAAT	1832	6	-	part of a conserved DNA module involved in light responsiveness	Light
HaNAC4	TGACG-motif	TGACG	1940	5	-	cis-acting regulatory element involved in the MeJA-responsiveness	Methyl jasmonate
HaNAC4	Sp1	GGGCGG	760	6	-	light responsive element	Light
HaNAC4	Sp1	GGGCGG	1066	6	-	light responsive element	Light
HaNAC4	AT1-motif	AATTATTTTTTATT	1674	13	-	part of a light responsive module	Light
HaNAC4	TC-rich repeats	GTTTTCTTAC	568	9	+	cis-acting element involved in defense and stress responsiveness	Defense and stress
HaNAC4	G-Box	CACGTT	854	6	+	cis-acting regulatory element involved in light responsiveness	Light
HaNAC4	G-Box	CACGTT	1004	6	+	cis-acting regulatory element involved in light responsiveness	Light
HaNAC4	G-Box	CACGTT	1991	6	+	cis-acting regulatory element involved in light responsiveness	Light
HaNAC4	GATA-motif	AAGATAAGATT	1851	10	+	part of a light responsive element	Light
HaNAC4	G-box	CACGAC	787	6	-	cis-acting regulatory element involved in light responsiveness	Light
HaNAC4	G-box	CACGTC	1165	6	+	cis-acting regulatory element involved in light responsiveness	Light
HaNAC4	G-box	CACGAC	1620	6	+	cis-acting regulatory element involved in light responsiveness	Light
HaNAC4	GT1-motif	GGTTAA	1270	6	+	light responsive element	Light
HaNAC4	GT1-motif	GGTTAA	1352	6	+	light responsive element	Light
HaNAC4	MRE	AACCTAA	339	7	+	MYB binding site involved in light responsiveness	Light
HaNAC4	ARE	AAACCA	55	6	+	cis-acting regulatory element essential for the anaerobic induction	Anaerobic
HaNAC4	ARE	AAACCA	791	6	-	cis-acting regulatory element essential for the anaerobic induction	Anaerobic
HaNAC4	LTR	CCGAAA	445	6	+	cis-acting element involved in low-temperature responsiveness	Low-temperature
HaNAC4	LTR	CCGAAA	680	6	-	cis-acting element involved in low-temperature responsiveness	Low-temperature
HaNAC4	LTR	CCGAAA	700	6	-	cis-acting element involved in low-temperature responsiveness	Low-temperature
HaNAC4	LTR	CCGAAA	716	6	-	cis-acting element involved in low-temperature responsiveness	Low-temperature
HaNAC4	LTR	CCGAAA	794	6	-	cis-acting element involved in low-temperature responsiveness	Low-temperature
HaNAC4	GA-motif	ATAGATAA	1863	8	+	part of a light responsive element	Light
HaNAC4	ABRE	ACGTG	854	5	-	cis-acting element involved in the abscisic acid responsiveness	Abscisic acid
HaNAC4	ABRE	ACGTG	1004	5	-	cis-acting element involved in the abscisic acid responsiveness	Abscisic acid
HaNAC4	ABRE	GCAACGTGTC	1103	9	-	cis-acting element involved in the abscisic acid responsiveness	Abscisic acid
HaNAC4	ABRE	ACGTG	1165	5	-	cis-acting element involved in the abscisic acid responsiveness	Abscisic acid
HaNAC4	ABRE	ACGTG	1991	5	-	cis-acting element involved in the abscisic acid responsiveness	Abscisic acid
HaNAC5	ACE	GACACGTATG	808	9	-	cis-acting element involved in light responsiveness	Light
HaNAC5	CGTCA-motif	CGTCA	177	5	+	cis-acting regulatory element involved in the MeJA-responsiveness	Methyl jasmonate
HaNAC5	CAT-box	GCCACT	433	6	-	cis-acting regulatory element related to meristem expression	Meristem expression
HaNAC5	ACA-motif	AATTACAGCCATT	93	12	+	part of gapA in (gapA-CMA1) involved with light responsiveness	Light
HaNAC5	TGACG-motif	TGACG	177	5	-	cis-acting regulatory element involved in the MeJA-responsiveness	Methyl jasmonate
HaNAC5	GCN4_motif	TGAGTCA	1173	7	-	cis-regulatory element involved in endosperm expression	Endosperm expression
HaNAC5	O2-site	GATGACATGG	1768	9	-	cis-acting regulatory element involved in zein metabolism regulation	Zein metabolism regulation
HaNAC5	GT1-motif	GGTTAA	960	6	+	light responsive element	Light
HaNAC5	GT1-motif	GGTTAA	1270	6	+	light responsive element	Light
HaNAC5	GT1-motif	GGTTAA	1555	6	-	light responsive element	Light
HaNAC5	MRE	AACCTAA	156	7	+	MYB binding site involved in light responsiveness	Light
HaNAC5	ARE	AAACCA	780	6	-	cis-acting regulatory element essential for the anaerobic induction	Anaerobic
HaNAC5	ARE	AAACCA	1509	6	+	cis-acting regulatory element essential for the anaerobic induction	Anaerobic
HaNAC5	LTR	CCGAAA	1962	6	+	cis-acting element involved in low-temperature responsiveness	Low-temperature
HaNAC5	MBS	CAACTG	22	6	+	MYB binding site involved in drought-inducibility	Drought
HaNAC5	GC-motif	CCCCCG	661	6	-	enhancer-like element involved in anoxic specific inducibility	Anaerobic
HaNAC5	TCT-motif	TCTTAC	816	6	+	part of a light responsive element	Light
HaNAC5	TGA-element	AACGAC	793	6	+	auxin-responsive element	Auxin
HaNAC5	TGA-element	AACGAC	1398	6	-	auxin-responsive element	Auxin
HaNAC5	TGA-element	AACGAC	1463	6	+	auxin-responsive element	Auxin
HaNAC6	AE-box	AGAAACTT	712	8	-	part of a module for light response	Light
HaNAC6	I-box	AAGATAAGGCT	272	10	-	part of a light responsive element	Light
HaNAC6	I-box	AGATAAGG	274	8	-	part of a light responsive element	Light
HaNAC6	I-box	AAGATAAGGCT	318	10	-	part of a light responsive element	Light
HaNAC6	I-box	AGATAAGG	320	8	-	part of a light responsive element	Light
HaNAC6	I-box	AAGATAAGGCT	364	10	-	part of a light responsive element	Light
HaNAC6	I-box	AGATAAGG	366	8	-	part of a light responsive element	Light
HaNAC6	I-box	AGATAAGG	1146	8	-	part of a light responsive element	Light
HaNAC6	I-box	ccttatcct	1385	9	+	part of a light responsive element	Light
HaNAC6	Box 4	ATTAAT	1050	6	-	part of a conserved DNA module involved in light responsiveness	Light
HaNAC6	Box 4	ATTAAT	1772	6	-	part of a conserved DNA module involved in light responsiveness	Light
HaNAC6	Box 4	ATTAAT	1853	6	-	part of a conserved DNA module involved in light responsiveness	Light
HaNAC6	circadian	CAAAGATATC	500	9	-	cis-acting regulatory element involved in circadian control	Circadian control
HaNAC6	circadian	CAAAGATATC	1341	9	-	cis-acting regulatory element involved in circadian control	Circadian control
HaNAC6	CAG-motif	GAAAGGCAGAC	1163	10	-	part of a light response element	Light
HaNAC6	G-Box	CACGTT	778	6	+	cis-acting regulatory element involved in light responsiveness	Light
HaNAC6	GATA-motif	AAGGATAAGG	274	9	-	part of a light responsive element	Light
HaNAC6	GATA-motif	AAGGATAAGG	320	9	-	part of a light responsive element	Light
HaNAC6	GATA-motif	AAGGATAAGG	366	9	-	part of a light responsive element	Light
HaNAC6	GATA-motif	AAGGATAAGG	933	9	-	part of a light responsive element	Light
HaNAC6	GATA-motif	AAGGATAAGG	1385	10	-	part of a light responsive element	Light
HaNAC6	GT1-motif	GGTTAA	935	6	-	light responsive element	Light
HaNAC6	ARE	AAACCA	826	6	+	cis-acting regulatory element essential for the anaerobic induction	Anaerobic
HaNAC6	ARE	AAACCA	1441	6	+	cis-acting regulatory element essential for the anaerobic induction	Anaerobic
HaNAC6	LTR	CCGAAA	578	6	-	cis-acting element involved in low-temperature responsiveness	Low-temperature
HaNAC6	LTR	CCGAAA	677	6	+	cis-acting element involved in low-temperature responsiveness	Low-temperature
HaNAC6	MBS	CAACTG	524	6	+	MYB binding site involved in drought-inducibility	Drought
HaNAC6	TCA-element	TCAGAAGAGG	463	9	-	cis-acting element involved in salicylic acid responsiveness	Salicylic acid
HaNAC6	ABRE	ACGTG	778	5	-	cis-acting element involved in the abscisic acid responsiveness	Abscisic acid
HaNAC6	ABRE	AACCCGG	861	7	+	cis-acting element involved in the abscisic acid responsiveness	Abscisic acid
HaNAC7	ACE	GACACGTATG	88	9	+	cis-acting element involved in light responsiveness	Light
HaNAC7	CGTCA-motif	CGTCA	168	5	-	cis-acting regulatory element involved in the MeJA-responsiveness	Methyl jasmonate
HaNAC7	CGTCA-motif	CGTCA	657	5	-	cis-acting regulatory element involved in the MeJA-responsiveness	Methyl jasmonate
HaNAC7	CGTCA-motif	CGTCA	965	5	+	cis-acting regulatory element involved in the MeJA-responsiveness	Methyl jasmonate
HaNAC7	TC-rich repeats	ATTCTCTAAC	245	9	-	cis-acting element involved in defense and stress responsiveness	Defense and stress
HaNAC7	P-box	CCTTTTG	586	7	+	gibberellin-responsive element	Gibberellin
HaNAC7	Box 4	ATTAAT	1677	6	-	part of a conserved DNA module involved in light responsiveness	Light
HaNAC7	Box 4	ATTAAT	1729	6	-	part of a conserved DNA module involved in light responsiveness	Light
HaNAC7	GCN4_motif	TGAGTCA	889	7	+	cis-regulatory element involved in endosperm expression	Endosperm expression
HaNAC7	TCCC-motif	TCTCCCT	454	7	-	part of a light responsive element	Light
HaNAC7	TGACG-motif	TGACG	168	5	+	cis-acting regulatory element involved in the MeJA-responsiveness	Methyl jasmonate
HaNAC7	TGACG-motif	TGACG	657	5	+	cis-acting regulatory element involved in the MeJA-responsiveness	Methyl jasmonate
HaNAC7	TGACG-motif	TGACG	965	5	-	cis-acting regulatory element involved in the MeJA-responsiveness	Methyl jasmonate
HaNAC7	G-box	CACGTC	658	6	-	cis-acting regulatory element involved in light responsiveness	Light
HaNAC7	GT1-motif	GGTTAAT	382	7	+	light responsive element	Light
HaNAC7	GT1-motif	GGTTAA	1940	6	-	light responsive element	Light
HaNAC7	ARE	AAACCA	1	6	-	cis-acting regulatory element essential for the anaerobic induction	Anaerobic
HaNAC7	ARE	AAACCA	460	6	+	cis-acting regulatory element essential for the anaerobic induction	Anaerobic
HaNAC7	ARE	AAACCA	591	6	-	cis-acting regulatory element essential for the anaerobic induction	Anaerobic
HaNAC7	ARE	AAACCA	602	6	+	cis-acting regulatory element essential for the anaerobic induction	Anaerobic
HaNAC7	ARE	AAACCA	1576	6	+	cis-acting regulatory element essential for the anaerobic induction	Anaerobic
HaNAC7	MBS	CAACTG	894	6	-	MYB binding site involved in drought-inducibility	Drought
HaNAC7	MBS	CAACTG	1161	6	+	MYB binding site involved in drought-inducibility	Drought
HaNAC7	MBS	CAACTG	1395	6	-	MYB binding site involved in drought-inducibility	Drought
HaNAC7	TCA-element	TCAGAAGAGG	997	9	+	cis-acting element involved in salicylic acid responsiveness	Salicylic acid
HaNAC7	TCA-element	CCATCTTTTT	1791	9	-	cis-acting element involved in salicylic acid responsiveness	Salicylic acid
HaNAC7	TCT-motif	TCTTAC	123	6	+	part of a light responsive element	Light
HaNAC7	TCT-motif	TCTTAC	1490	6	+	part of a light responsive element	Light
HaNAC7	TGA-element	AACGAC	423	6	+	auxin-responsive element	Auxin
HaNAC7	ABRE	ACGTG	659	5	+	cis-acting element involved in the abscisic acid responsiveness	Abscisic acid
HaNAC8	CGTCA-motif	CGTCA	273	5	-	cis-acting regulatory element involved in the MeJA-responsiveness	Methyl jasmonate
HaNAC8	CGTCA-motif	CGTCA	346	5	+	cis-acting regulatory element involved in the MeJA-responsiveness	Methyl jasmonate
HaNAC8	CGTCA-motif	CGTCA	498	5	+	cis-acting regulatory element involved in the MeJA-responsiveness	Methyl jasmonate
HaNAC8	P-box	CCTTTTG	443	7	-	gibberellin-responsive element	Gibberellin
HaNAC8	Box 4	ATTAAT	40	6	+	part of a conserved DNA module involved in light responsiveness	Light
HaNAC8	Box 4	ATTAAT	44	6	+	part of a conserved DNA module involved in light responsiveness	Light
HaNAC8	Box 4	ATTAAT	681	6	+	part of a conserved DNA module involved in light responsiveness	Light
HaNAC8	Box 4	ATTAAT	954	6	+	part of a conserved DNA module involved in light responsiveness	Light
HaNAC8	Box 4	ATTAAT	1065	6	-	part of a conserved DNA module involved in light responsiveness	Light
HaNAC8	TGACG-motif	TGACG	273	5	+	cis-acting regulatory element involved in the MeJA-responsiveness	Methyl jasmonate
HaNAC8	TGACG-motif	TGACG	346	5	-	cis-acting regulatory element involved in the MeJA-responsiveness	Methyl jasmonate
HaNAC8	TGACG-motif	TGACG	498	5	-	cis-acting regulatory element involved in the MeJA-responsiveness	Methyl jasmonate
HaNAC8	chs-Unit 1 m1	ACCTAACCCGG	1542	10	+	part of a light responsive element	Light
HaNAC8	TC-rich repeats	GTTTTCTTAC	1133	9	-	cis-acting element involved in defense and stress responsiveness	Defense and stress
HaNAC8	GCN4_motif	TGAGTCA	1881	7	+	cis-regulatory element involved in endosperm expression	Endosperm expression
HaNAC8	G-Box	CACGTT	333	6	+	cis-acting regulatory element involved in light responsiveness	Light
HaNAC8	G-Box	CACGTG	639	6	+	cis-acting regulatory element involved in light responsiveness	Light
HaNAC8	G-box	CACGTC	496	6	+	cis-acting regulatory element involved in light responsiveness	Light
HaNAC8	G-box	CACGTG	639	6	+	cis-acting regulatory element involved in light responsiveness	Light
HaNAC8	G-box	TACGTG	1237	6	-	cis-acting regulatory element involved in light responsiveness	Light
HaNAC8	O2-site	GATGA(C/T)(A/G)TG(A/G)	1611	8	+	cis-acting regulatory element involved in zein metabolism regulation	Zein metabolism regulation
HaNAC8	ARE	AAACCA	557	6	+	cis-acting regulatory element essential for the anaerobic induction	Anaerobic
HaNAC8	ARE	AAACCA	629	6	-	cis-acting regulatory element essential for the anaerobic induction	Anaerobic
HaNAC8	ARE	AAACCA	754	6	-	cis-acting regulatory element essential for the anaerobic induction	Anaerobic
HaNAC8	ARE	AAACCA	1502	6	+	cis-acting regulatory element essential for the anaerobic induction	Anaerobic
HaNAC8	LTR	CCGAAA	1470	6	+	cis-acting element involved in low-temperature responsiveness	Low-temperature
HaNAC8	LTR	CCGAAA	1805	6	-	cis-acting element involved in low-temperature responsiveness	Low-temperature
HaNAC8	TCA-element	CCATCTTTTT	996	9	+	cis-acting element involved in salicylic acid responsiveness	Salicylic acid
HaNAC8	TCA-element	CCATCTTTTT	1109	9	+	cis-acting element involved in salicylic acid responsiveness	Salicylic acid
HaNAC8	TCA-element	CCATCTTTTT	1374	9	+	cis-acting element involved in salicylic acid responsiveness	Salicylic acid
HaNAC8	TCT-motif	TCTTAC	1133	6	-	part of a light responsive element	Light
HaNAC8	TGA-element	AACGAC	1751	6	-	auxin-responsive element	Auxin
HaNAC8	ABRE	ACGTG	333	5	-	cis-acting element involved in the abscisic acid responsiveness	Abscisic acid
HaNAC8	ABRE	ACGTG	496	5	-	cis-acting element involved in the abscisic acid responsiveness	Abscisic acid
HaNAC8	ABRE	CACGTG	639	6	+	cis-acting element involved in the abscisic acid responsiveness	Abscisic acid
HaNAC8	ABRE	ACGTG	640	5	+	cis-acting element involved in the abscisic acid responsiveness	Abscisic acid
HaNAC8	ABRE	ACGTG	1237	5	-	cis-acting element involved in the abscisic acid responsiveness	Abscisic acid
HaNAC8	ABRE	AACCCGG	1461	7	+	cis-acting element involved in the abscisic acid responsiveness	Abscisic acid
HaNAC8	ABRE	AACCCGG	1546	7	+	cis-acting element involved in the abscisic acid responsiveness	Abscisic acid
HaNAC8	ABRE	AACCCGG	1585	7	+	cis-acting element involved in the abscisic acid responsiveness	Abscisic acid
HaNAC8	ATCT-motif	AATCTAATCC	1775	9	-	part of a conserved DNA module involved in light responsiveness	Light
HaNAC9	CGTCA-motif	CGTCA	1110	5	-	cis-acting regulatory element involved in the MeJA-responsiveness	Methyl jasmonate
HaNAC9	CAT-box	GCCACT	1884	6	+	cis-acting regulatory element related to meristem expression	Meristem expression
HaNAC9	AE-box	AGAAACAA	683	8	-	part of a module for light response	Light
HaNAC9	AE-box	AGAAACTT	1084	8	-	part of a module for light response	Light
HaNAC9	GARE-motif	TCTGTTG	384	7	+	gibberellin-responsive element	Gibberellin
HaNAC9	GARE-motif	TCTGTTG	712	7	+	gibberellin-responsive element	Gibberellin
HaNAC9	GARE-motif	TCTGTTG	1516	7	+	gibberellin-responsive element	Gibberellin
HaNAC9	Box 4	ATTAAT	475	6	+	part of a conserved DNA module involved in light responsiveness	Light
HaNAC9	Box 4	ATTAAT	1101	6	-	part of a conserved DNA module involved in light responsiveness	Light
HaNAC9	Box 4	ATTAAT	1141	6	-	part of a conserved DNA module involved in light responsiveness	Light
HaNAC9	Box 4	ATTAAT	1756	6	-	part of a conserved DNA module involved in light responsiveness	Light
HaNAC9	TGACG-motif	TGACG	1110	5	+	cis-acting regulatory element involved in the MeJA-responsiveness	Methyl jasmonate
HaNAC9	G-box	CACGAC	19	6	+	cis-acting regulatory element involved in light responsiveness	Light
HaNAC9	GT1-motif	GGTTAA	1632	6	+	light responsive element	Light
HaNAC9	GT1-motif	GCGGTAATT	1750	9	+	light responsive element	Light
HaNAC9	GT1-motif	GGTTAAT	1818	7	+	light responsive element	Light
HaNAC9	ARE	AAACCA	15	6	+	cis-acting regulatory element essential for the anaerobic induction	Anaerobic
HaNAC9	ARE	AAACCA	31	6	+	cis-acting regulatory element essential for the anaerobic induction	Anaerobic
HaNAC9	ARE	AAACCA	592	6	+	cis-acting regulatory element essential for the anaerobic induction	Anaerobic
HaNAC9	ARE	AAACCA	1956	6	-	cis-acting regulatory element essential for the anaerobic induction	Anaerobic
HaNAC9	MBS	CAACTG	1186	6	-	MYB binding site involved in drought-inducibility	Drought
HaNAC9	TCA-element	CCATCTTTTT	177	9	+	cis-acting element involved in salicylic acid responsiveness	Salicylic acid
HaNAC9	TCA-element	CCATCTTTTT	1730	9	+	cis-acting element involved in salicylic acid responsiveness	Salicylic acid
HaNAC10	CAT-box	GCCACT	627	6	-	cis-acting regulatory element related to meristem expression	Meristem expression
HaNAC10	P-box	CCTTTTG	1863	7	-	gibberellin-responsive element	Gibberellin
HaNAC10	Box 4	ATTAAT	298	6	+	part of a conserved DNA module involved in light responsiveness	Light
HaNAC10	circadian	CAAAGATATC	944	9	+	cis-acting regulatory element involved in circadian control	Circadian control
HaNAC10	TCCC-motif	TCTCCCT	1140	7	+	part of a light responsive element	Light
HaNAC10	GCN4_motif	TGAGTCA	426	7	+	cis-regulatory element involved in endosperm expression	Endosperm expression
HaNAC10	G-box	TACGTG	1412	6	-	cis-acting regulatory element involved in light responsiveness	Light
HaNAC10	G-box	TACGTG	1452	6	+	cis-acting regulatory element involved in light responsiveness	Light
HaNAC10	GT1-motif	GGTTAAT	887	7	-	light responsive element	Light
HaNAC10	GT1-motif	GGTTAA	888	6	-	light responsive element	Light
HaNAC10	GT1-motif	GGTTAAT	1603	7	-	light responsive element	Light
HaNAC10	GT1-motif	GGTTAA	1604	6	-	light responsive element	Light
HaNAC10	GT1-motif	GGTTAAT	1676	7	-	light responsive element	Light
HaNAC10	GT1-motif	GGTTAA	1677	6	-	light responsive element	Light
HaNAC10	GT1-motif	GGTTAAT	1752	7	-	light responsive element	Light
HaNAC10	GT1-motif	GGTTAA	1753	6	-	light responsive element	Light
HaNAC10	MRE	AACCTAA	245	7	+	MYB binding site involved in light responsiveness	Light
HaNAC10	ARE	AAACCA	917	6	+	cis-acting regulatory element essential for the anaerobic induction	Anaerobic
HaNAC10	LTR	CCGAAA	152	6	-	cis-acting element involved in low-temperature responsiveness	Low-temperature
HaNAC10	MBS	CAACTG	431	6	-	MYB binding site involved in drought-inducibility	Drought
HaNAC10	MBS	CAACTG	1810	6	-	MYB binding site involved in drought-inducibility	Drought
HaNAC10	TCA-element	CCATCTTTTT	1959	9	+	cis-acting element involved in salicylic acid responsiveness	Salicylic acid
HaNAC10	chs-CMA2a	TCACTTGA	330	8	-	part of a light responsive element	Light
HaNAC10	ABRE	ACGTG	1412	5	-	cis-acting element involved in the abscisic acid responsiveness	Abscisic acid
HaNAC10	ABRE	ACGTG	1453	5	+	cis-acting element involved in the abscisic acid responsiveness	Abscisic acid
HaNAC10	ATCT-motif	AATCTAATCC	1614	9	+	part of a conserved DNA module involved in light responsiveness	Light
HaNAC11	chs-CMA1a	TTACTTAA	922	8	-	part of a light responsive element	Light
HaNAC11	ACE	GACACGTATG	1807	9	-	cis-acting element involved in light responsiveness	Light
HaNAC11	CAT-box	GCCACT	1882	6	+	cis-acting regulatory element related to meristem expression	Meristem expression
HaNAC11	TC-rich repeats	GTTTTCTTAC	546	9	+	cis-acting element involved in defense and stress responsiveness	Defense and stress
HaNAC11	Box 4	ATTAAT	804	6	+	part of a conserved DNA module involved in light responsiveness	Light
HaNAC11	Box 4	ATTAAT	842	6	+	part of a conserved DNA module involved in light responsiveness	Light
HaNAC11	Box 4	ATTAAT	1031	6	-	part of a conserved DNA module involved in light responsiveness	Light
HaNAC11	Box 4	ATTAAT	1358	6	-	part of a conserved DNA module involved in light responsiveness	Light
HaNAC11	Box 4	ATTAAT	1755	6	-	part of a conserved DNA module involved in light responsiveness	Light
HaNAC11	TCCC-motif	TCTCCCT	266	7	+	part of a light responsive element	Light
HaNAC11	G-box	TACGTG	629	6	+	cis-acting regulatory element involved in light responsiveness	Light
HaNAC11	G-box	TACGTG	1809	6	+	cis-acting regulatory element involved in light responsiveness	Light
HaNAC11	GT1-motif	GGTTAA	1575	6	+	light responsive element	Light
HaNAC11	GT1-motif	GGTTAAT	1816	7	+	light responsive element	Light
HaNAC11	LAMP-element	CTTTATCA	1961	8	-	part of a light responsive element	Light
HaNAC11	ARE	AAACCA	28	6	+	cis-acting regulatory element essential for the anaerobic induction	Anaerobic
HaNAC11	ARE	AAACCA	48	6	+	cis-acting regulatory element essential for the anaerobic induction	Anaerobic
HaNAC11	ARE	AAACCA	1057	6	-	cis-acting regulatory element essential for the anaerobic induction	Anaerobic
HaNAC11	ARE	AAACCA	1214	6	-	cis-acting regulatory element essential for the anaerobic induction	Anaerobic
HaNAC11	ARE	AAACCA	1955	6	-	cis-acting regulatory element essential for the anaerobic induction	Anaerobic
HaNAC11	LTR	CCGAAA	644	6	+	cis-acting element involved in low-temperature responsiveness	Low-temperature
HaNAC11	MBS	CAACTG	1303	6	+	MYB binding site involved in drought-inducibility	Drought
HaNAC11	TCT-motif	TCTTAC	384	6	-	part of a light responsive element	Light
HaNAC11	TGA-element	AACGAC	96	6	+	auxin-responsive element	Auxin
HaNAC11	ABRE	ACGTG	630	5	+	cis-acting element involved in the abscisic acid responsiveness	Abscisic acid
HaNAC11	ABRE	ACGTG	1810	5	+	cis-acting element involved in the abscisic acid responsiveness	Abscisic acid
HaNAC12	ACE	CTAACGTATT	1714	9	+	cis-acting element involved in light responsiveness	Light
HaNAC12	Sp1	GGGCGG	434	6	-	light responsive element	Light
HaNAC12	CAT-box	GCCACT	698	6	-	cis-acting regulatory element related to meristem expression	Meristem expression
HaNAC12	CAT-box	GCCACT	753	6	-	cis-acting regulatory element related to meristem expression	Meristem expression
HaNAC12	CAT-box	GCCACT	1740	6	+	cis-acting regulatory element related to meristem expression	Meristem expression
HaNAC12	AE-box	AGAAACTT	1057	8	-	part of a module for light response	Light
HaNAC12	Box 4	ATTAAT	1449	6	-	part of a conserved DNA module involved in light responsiveness	Light
HaNAC12	Box 4	ATTAAT	1459	6	-	part of a conserved DNA module involved in light responsiveness	Light
HaNAC12	Box 4	ATTAAT	1628	6	-	part of a conserved DNA module involved in light responsiveness	Light
HaNAC12	Box 4	ATTAAT	1820	6	-	part of a conserved DNA module involved in light responsiveness	Light
HaNAC12	TCCC-motif	TCTCCCT	884	7	+	part of a light responsive element	Light
HaNAC12	GT1-motif	GGTTAA	13	6	+	light responsive element	Light
HaNAC12	HD-Zip 1	CAAT(A/T)ATTG	1661	8.5	-	element involved in differentiation of the palisade mesophyll cells	Differentiation of the palisade mesophyll cells
HaNAC12	MRE	AACCTAA	474	7	+	MYB binding site involved in light responsiveness	Light
HaNAC12	MRE	AACCTAA	493	7	+	MYB binding site involved in light responsiveness	Light
HaNAC12	MRE	AACCTAA	540	7	+	MYB binding site involved in light responsiveness	Light
HaNAC12	MRE	AACCTAA	569	7	+	MYB binding site involved in light responsiveness	Light
HaNAC12	MRE	AACCTAA	621	7	+	MYB binding site involved in light responsiveness	Light
HaNAC12	MRE	AACCTAA	971	7	+	MYB binding site involved in light responsiveness	Light
HaNAC12	MRE	AACCTAA	1860	7	+	MYB binding site involved in light responsiveness	Light
HaNAC12	ARE	AAACCA	127	6	+	cis-acting regulatory element essential for the anaerobic induction	Anaerobic
HaNAC12	ARE	AAACCA	1750	6	+	cis-acting regulatory element essential for the anaerobic induction	Anaerobic
HaNAC12	chs-Unit 1 m1	ACCTAACCCGC	494	10	+	part of a light responsive element	Light
HaNAC13	ACE	CTAACGTATT	1624	9	-	cis-acting element involved in light responsiveness	Light
HaNAC13	CGTCA-motif	CGTCA	67	5	+	cis-acting regulatory element involved in the MeJA-responsiveness	Methyl jasmonate
HaNAC13	CGTCA-motif	CGTCA	106	5	-	cis-acting regulatory element involved in the MeJA-responsiveness	Methyl jasmonate
HaNAC13	CGTCA-motif	CGTCA	272	5	+	cis-acting regulatory element involved in the MeJA-responsiveness	Methyl jasmonate
HaNAC13	GARE-motif	TCTGTTG	301	7	+	gibberellin-responsive element	Gibberellin
HaNAC13	Box 4	ATTAAT	804	6	+	part of a conserved DNA module involved in light responsiveness	Light
HaNAC13	Box 4	ATTAAT	846	6	+	part of a conserved DNA module involved in light responsiveness	Light
HaNAC13	Box 4	ATTAAT	1460	6	-	part of a conserved DNA module involved in light responsiveness	Light
HaNAC13	Box 4	ATTAAT	1636	6	-	part of a conserved DNA module involved in light responsiveness	Light
HaNAC13	Box 4	ATTAAT	1649	6	-	part of a conserved DNA module involved in light responsiveness	Light
HaNAC13	Box 4	ATTAAT	1665	6	-	part of a conserved DNA module involved in light responsiveness	Light
HaNAC13	Box 4	ATTAAT	1734	6	-	part of a conserved DNA module involved in light responsiveness	Light
HaNAC13	Box 4	ATTAAT	1770	6	-	part of a conserved DNA module involved in light responsiveness	Light
HaNAC13	circadian	CAAAGATATC	462	9	-	cis-acting regulatory element involved in circadian control	Circadian control
HaNAC13	TGACG-motif	TGACG	67	5	-	cis-acting regulatory element involved in the MeJA-responsiveness	Methyl jasmonate
HaNAC13	TGACG-motif	TGACG	106	5	+	cis-acting regulatory element involved in the MeJA-responsiveness	Methyl jasmonate
HaNAC13	TGACG-motif	TGACG	272	5	-	cis-acting regulatory element involved in the MeJA-responsiveness	Methyl jasmonate
HaNAC13	LAMP-element	CTTTATCA	318	8	-	part of a light responsive element	Light
HaNAC13	G-box	CCACGTAA	4	8	-	cis-acting regulatory element involved in light responsiveness	Light
HaNAC13	G-box	TACGTG	5	6	+	cis-acting regulatory element involved in light responsiveness	Light
HaNAC13	G-box	CACGAC	1572	6	+	cis-acting regulatory element involved in light responsiveness	Light
HaNAC13	O2-site	GATGACATGG	24	9	+	cis-acting regulatory element involved in zein metabolism regulation	Zein metabolism regulation
HaNAC13	GT1-motif	GGTTAA	532	6	-	light responsive element	Light
HaNAC13	GT1-motif	GGTTAA	898	6	+	light responsive element	Light
HaNAC13	MRE	AACCTAA	426	7	-	MYB binding site involved in light responsiveness	Light
HaNAC13	ARE	AAACCA	727	6	+	cis-acting regulatory element essential for the anaerobic induction	Anaerobic
HaNAC13	MBS	CAACTG	361	6	-	MYB binding site involved in drought-inducibility	Drought
HaNAC13	ABRE	ACGTG	6	5	+	cis-acting element involved in the abscisic acid responsiveness	Abscisic acid
HaNAC13	ATCT-motif	AATCTAATCC	1797	9	-	part of a conserved DNA module involved in light responsiveness	Light
HaNAC14	Sp1	GGGCGG	1368	6	-	light responsive element	Light
HaNAC14	TC-rich repeats	GTTTTCTTAC	1216	9	+	cis-acting element involved in defense and stress responsiveness	Defense and stress
HaNAC14	P-box	CCTTTTG	1458	7	+	gibberellin-responsive element	Gibberellin
HaNAC14	Box 4	ATTAAT	180	6	+	part of a conserved DNA module involved in light responsiveness	Light
HaNAC14	Box 4	ATTAAT	537	6	+	part of a conserved DNA module involved in light responsiveness	Light
HaNAC14	Box 4	ATTAAT	1291	6	-	part of a conserved DNA module involved in light responsiveness	Light
HaNAC14	G-Box	CACGTT	128	6	+	cis-acting regulatory element involved in light responsiveness	Light
HaNAC14	G-box	TACGTG	395	6	-	cis-acting regulatory element involved in light responsiveness	Light
HaNAC14	GT1-motif	GGTTAA	390	6	-	light responsive element	Light
HaNAC14	LAMP-element	CTTTATCA	1197	8	+	part of a light responsive element	Light
HaNAC14	ARE	AAACCA	347	6	+	cis-acting regulatory element essential for the anaerobic induction	Anaerobic
HaNAC14	ARE	AAACCA	1433	6	-	cis-acting regulatory element essential for the anaerobic induction	Anaerobic
HaNAC14	ARE	AAACCA	1621	6	-	cis-acting regulatory element essential for the anaerobic induction	Anaerobic
HaNAC14	LTR	CCGAAA	132	6	-	cis-acting element involved in low-temperature responsiveness	Low-temperature
HaNAC14	LTR	CCGAAA	1299	6	-	cis-acting element involved in low-temperature responsiveness	Low-temperature
HaNAC14	LTR	CCGAAA	1500	6	-	cis-acting element involved in low-temperature responsiveness	Low-temperature
HaNAC14	TCT-motif	TCTTAC	1220	6	+	part of a light responsive element	Light
HaNAC14	ABRE	GCAACGTGTC	126	9	-	cis-acting element involved in the abscisic acid responsiveness	Abscisic acid
HaNAC14	ABRE	ACGTG	128	5	-	cis-acting element involved in the abscisic acid responsiveness	Abscisic acid
HaNAC14	ABRE	ACGTG	395	5	-	cis-acting element involved in the abscisic acid responsiveness	Abscisic acid
HaNAC14	RY-element	CATGCATG	862	8	+	cis-acting regulatory element involved in seed-specific regulation	Seed-specific regulation
HaNAC15	ACE	GCGACGTACC	940	9	+	cis-acting element involved in light responsiveness	Light
HaNAC15	CGTCA-motif	CGTCA	1845	5	+	cis-acting regulatory element involved in the MeJA-responsiveness	Methyl jasmonate
HaNAC15	Gap-box	CAAATGAA(A/G)A	1185	9.5	+	part of a light responsive element	Light
HaNAC15	CAT-box	GCCACT	143	6	-	cis-acting regulatory element related to meristem expression	Meristem expression
HaNAC15	AE-box	AGAAACAA	1815	8	-	part of a module for light response	Light
HaNAC15	GARE-motif	TCTGTTG	266	7	-	gibberellin-responsive element	Gibberellin
HaNAC15	I-box	GTATAAGGCC	167	9	-	part of a light responsive element	Light
HaNAC15	Box 4	ATTAAT	302	6	+	part of a conserved DNA module involved in light responsiveness	Light
HaNAC15	TGACG-motif	TGACG	1845	5	-	cis-acting regulatory element involved in the MeJA-responsiveness	Methyl jasmonate
HaNAC15	TATC-box	TATCCCA	1509	7	+	cis-acting element involved in gibberellin-responsiveness	Gibberellin
HaNAC15	G-Box	CACGTT	468	6	+	cis-acting regulatory element involved in light responsiveness	Light
HaNAC15	G-Box	CACGTT	978	6	-	cis-acting regulatory element involved in light responsiveness	Light
HaNAC15	G-box	TACGTG	1400	6	+	cis-acting regulatory element involved in light responsiveness	Light
HaNAC15	GT1-motif	GGTTAAT	101	7	-	light responsive element	Light
HaNAC15	GT1-motif	GGTTAA	102	6	-	light responsive element	Light
HaNAC15	GT1-motif	GGTTAAT	1099	7	+	light responsive element	Light
HaNAC15	MRE	AACCTAA	104	7	+	MYB binding site involved in light responsiveness	Light
HaNAC15	MRE	AACCTAA	1480	7	+	MYB binding site involved in light responsiveness	Light
HaNAC15	ARE	AAACCA	17	6	+	cis-acting regulatory element essential for the anaerobic induction	Anaerobic
HaNAC15	ARE	AAACCA	31	6	+	cis-acting regulatory element essential for the anaerobic induction	Anaerobic
HaNAC15	ARE	AAACCA	1599	6	+	cis-acting regulatory element essential for the anaerobic induction	Anaerobic
HaNAC15	ARE	AAACCA	1837	6	+	cis-acting regulatory element essential for the anaerobic induction	Anaerobic
HaNAC15	LTR	CCGAAA	447	6	+	cis-acting element involved in low-temperature responsiveness	Low-temperature
HaNAC15	TCA-element	CCATCTTTTT	1783	9	+	cis-acting element involved in salicylic acid responsiveness	Salicylic acid
HaNAC15	TCT-motif	TCTTAC	233	6	+	part of a light responsive element	Light
HaNAC15	TGA-element	AACGAC	1989	6	-	auxin-responsive element	Auxin
HaNAC15	ABRE	ACGTG	468	5	-	cis-acting element involved in the abscisic acid responsiveness	Abscisic acid
HaNAC15	ABRE	ACGTG	979	5	+	cis-acting element involved in the abscisic acid responsiveness	Abscisic acid
HaNAC15	ABRE	ACGTG	1401	5	+	cis-acting element involved in the abscisic acid responsiveness	Abscisic acid
HaNAC15	RY-element	CATGCATG	1228	8	-	cis-acting regulatory element involved in seed-specific regulation	Seed-specific regulation
HaNAC16	CAT-box	GCCACT	924	6	-	cis-acting regulatory element related to meristem expression	Meristem expression
HaNAC16	CAT-box	GCCACT	1270	6	+	cis-acting regulatory element related to meristem expression	Meristem expression
HaNAC16	I-box	gGATAAGGTG	1	9	+	part of a light responsive element	Light
HaNAC16	Box 4	ATTAAT	673	6	+	part of a conserved DNA module involved in light responsiveness	Light
HaNAC16	Box 4	ATTAAT	1500	6	-	part of a conserved DNA module involved in light responsiveness	Light
HaNAC16	Box 4	ATTAAT	1633	6	-	part of a conserved DNA module involved in light responsiveness	Light
HaNAC16	GTGGC-motif	GATTCTGTGGC	364	10	+	part of a light responsive element	Light
HaNAC16	chs-CMA1a	TTACTTAA	383	8	+	part of a light responsive element	Light
HaNAC16	chs-CMA1a	TTACTTAA	423	8	+	part of a light responsive element	Light
HaNAC16	AT1-motif	AATTATTTTTTATT	1724	13	-	part of a light responsive module	Light
HaNAC16	TC-rich repeats	GTTTTCTTAC	377	9	+	cis-acting element involved in defense and stress responsiveness	Defense and stress
HaNAC16	L-box	ATCCCACCTAC	450	10	-	part of a light responsive element	Light
HaNAC16	G-box	CACGTC	95	6	-	cis-acting regulatory element involved in light responsiveness	Light
HaNAC16	G-box	TACGTG	460	6	+	cis-acting regulatory element involved in light responsiveness	Light
HaNAC16	ARE	AAACCA	99	6	-	cis-acting regulatory element essential for the anaerobic induction	Anaerobic
HaNAC16	MBS	CAACTG	1162	6	-	MYB binding site involved in drought-inducibility	Drought
HaNAC16	TCT-motif	TCTTAC	852	6	+	part of a light responsive element	Light
HaNAC16	TCT-motif	TCTTAC	1912	6	+	part of a light responsive element	Light
HaNAC16	ABRE	ACGTG	96	5	+	cis-acting element involved in the abscisic acid responsiveness	Abscisic acid
HaNAC16	ABRE	ACGTG	461	5	+	cis-acting element involved in the abscisic acid responsiveness	Abscisic acid
HaNAC17	TC-rich repeats	ATTCTCTAAC	1439	9	-	cis-acting element involved in defense and stress responsiveness	Defense and stress
HaNAC17	TC-rich repeats	GTTTTCTTAC	1742	9	-	cis-acting element involved in defense and stress responsiveness	Defense and stress
HaNAC17	Box 4	ATTAAT	43	6	+	part of a conserved DNA module involved in light responsiveness	Light
HaNAC17	Box 4	ATTAAT	339	6	+	part of a conserved DNA module involved in light responsiveness	Light
HaNAC17	Box 4	ATTAAT	419	6	+	part of a conserved DNA module involved in light responsiveness	Light
HaNAC17	Box 4	ATTAAT	672	6	+	part of a conserved DNA module involved in light responsiveness	Light
HaNAC17	Box 4	ATTAAT	767	6	+	part of a conserved DNA module involved in light responsiveness	Light
HaNAC17	Box 4	ATTAAT	897	6	+	part of a conserved DNA module involved in light responsiveness	Light
HaNAC17	Box 4	ATTAAT	1103	6	-	part of a conserved DNA module involved in light responsiveness	Light
HaNAC17	GATA-motif	AAGGATAAGG	328	9	-	part of a light responsive element	Light
HaNAC17	G-box	CACGAC	908	6	-	cis-acting regulatory element involved in light responsiveness	Light
HaNAC17	GT1-motif	GGTTAA	1430	6	+	light responsive element	Light
HaNAC17	MRE	AACCTAA	588	7	+	MYB binding site involved in light responsiveness	Light
HaNAC17	MRE	AACCTAA	1075	7	-	MYB binding site involved in light responsiveness	Light
HaNAC17	LAMP-element	CTTTATCA	695	8	-	part of a light responsive element	Light
HaNAC17	LTR	CCGAAA	518	6	-	cis-acting element involved in low-temperature responsiveness	Low-temperature
HaNAC17	MBS	CAACTG	916	6	+	MYB binding site involved in drought-inducibility	Drought
HaNAC17	TCT-motif	TCTTAC	1247	6	-	part of a light responsive element	Light
HaNAC17	TCT-motif	TCTTAC	1742	6	-	part of a light responsive element	Light
HaNAC17	TGA-element	AACGAC	600	6	+	auxin-responsive element	Auxin
HaNAC18	CGTCA-motif	CGTCA	1164	5	+	cis-acting regulatory element involved in the MeJA-responsiveness	Methyl jasmonate
HaNAC18	TC-rich repeats	GTTTTCTTAC	1311	9	-	cis-acting element involved in defense and stress responsiveness	Defense and stress
HaNAC18	AE-box	AGAAACAA	515	8	-	part of a module for light response	Light
HaNAC18	TGACG-motif	TGACG	1164	5	-	cis-acting regulatory element involved in the MeJA-responsiveness	Methyl jasmonate
HaNAC18	G-box	CACGTC	745	6	+	cis-acting regulatory element involved in light responsiveness	Light
HaNAC18	G-box	CACGTC	760	6	+	cis-acting regulatory element involved in light responsiveness	Light
HaNAC18	G-box	CACGTC	864	6	+	cis-acting regulatory element involved in light responsiveness	Light
HaNAC18	G-box	CACGAC	1134	6	+	cis-acting regulatory element involved in light responsiveness	Light
HaNAC18	GT1-motif	GGTTAA	339	6	+	light responsive element	Light
HaNAC18	MRE	AACCTAA	1782	7	+	MYB binding site involved in light responsiveness	Light
HaNAC18	ARE	AAACCA	1551	6	+	cis-acting regulatory element essential for the anaerobic induction	Anaerobic
HaNAC18	LTR	CCGAAA	325	6	-	cis-acting element involved in low-temperature responsiveness	Low-temperature
HaNAC18	MBS	CAACTG	560	6	-	MYB binding site involved in drought-inducibility	Drought
HaNAC18	TCT-motif	TCTTAC	1311	6	-	part of a light responsive element	Light
HaNAC18	ABRE	ACGTG	745	5	-	cis-acting element involved in the abscisic acid responsiveness	Abscisic acid
HaNAC18	ABRE	ACGTG	760	5	-	cis-acting element involved in the abscisic acid responsiveness	Abscisic acid
HaNAC18	ABRE	ACGTG	864	5	-	cis-acting element involved in the abscisic acid responsiveness	Abscisic acid
HaNAC19	chs-CMA1a	TTACTTAA	15	8	-	part of a light responsive element	Light
HaNAC19	TC-rich repeats	GTTTTCTTAC	1357	9	-	cis-acting element involved in defense and stress responsiveness	Defense and stress
HaNAC19	P-box	CCTTTTG	100	7	+	gibberellin-responsive element	Gibberellin
HaNAC19	I-box	gGATAAGGTG	1530	9	-	part of a light responsive element	Light
HaNAC19	Box 4	ATTAAT	753	6	+	part of a conserved DNA module involved in light responsiveness	Light
HaNAC19	Box 4	ATTAAT	759	6	+	part of a conserved DNA module involved in light responsiveness	Light
HaNAC19	Box 4	ATTAAT	765	6	+	part of a conserved DNA module involved in light responsiveness	Light
HaNAC19	Box 4	ATTAAT	798	6	+	part of a conserved DNA module involved in light responsiveness	Light
HaNAC19	GATA-motif	AAGGATAAGG	1532	9	-	part of a light responsive element	Light
HaNAC19	G-box	CACGAC	490	6	-	cis-acting regulatory element involved in light responsiveness	Light
HaNAC19	O2-site	GATGACATGG	951	9	+	cis-acting regulatory element involved in zein metabolism regulation	Zein metabolism regulation
HaNAC19	O2-site	GATGATGTGG	1828	9	-	cis-acting regulatory element involved in zein metabolism regulation	Zein metabolism regulation
HaNAC19	GT1-motif	GGTTAA	1591	6	+	light responsive element	Light
HaNAC19	MRE	AACCTAA	1192	7	+	MYB binding site involved in light responsiveness	Light
HaNAC19	ARE	AAACCA	114	6	+	cis-acting regulatory element essential for the anaerobic induction	Anaerobic
HaNAC19	ARE	AAACCA	440	6	+	cis-acting regulatory element essential for the anaerobic induction	Anaerobic
HaNAC19	LTR	CCGAAA	241	6	+	cis-acting element involved in low-temperature responsiveness	Low-temperature
HaNAC19	LTR	CCGAAA	1282	6	-	cis-acting element involved in low-temperature responsiveness	Low-temperature
HaNAC19	MBS	CAACTG	658	6	+	MYB binding site involved in drought-inducibility	Drought
HaNAC19	MBS	CAACTG	1763	6	-	MYB binding site involved in drought-inducibility	Drought
HaNAC19	GC-motif	CCCCCG	276	6	-	enhancer-like element involved in anoxic specific inducibility	Anaerobic
HaNAC19	TCA-element	CCATCTTTTT	1122	9	+	cis-acting element involved in salicylic acid responsiveness	Salicylic acid
HaNAC19	TCA-element	CCATCTTTTT	1815	9	+	cis-acting element involved in salicylic acid responsiveness	Salicylic acid
HaNAC19	ATCT-motif	AATCTAATCC	778	9	+	part of a conserved DNA module involved in light responsiveness	Light
HaNAC20	CGTCA-motif	CGTCA	1191	5	-	cis-acting regulatory element involved in the MeJA-responsiveness	Methyl jasmonate
HaNAC20	CAT-box	GCCACT	1139	6	+	cis-acting regulatory element related to meristem expression	Meristem expression
HaNAC20	AE-box	AGAAACAA	1726	8	-	part of a module for light response	Light
HaNAC20	I-box	cCATATCCAAT	497	10	-	part of a light responsive element	Light
HaNAC20	Box 4	ATTAAT	127	6	+	part of a conserved DNA module involved in light responsiveness	Light
HaNAC20	Box 4	ATTAAT	178	6	+	part of a conserved DNA module involved in light responsiveness	Light
HaNAC20	Box 4	ATTAAT	321	6	+	part of a conserved DNA module involved in light responsiveness	Light
HaNAC20	Box 4	ATTAAT	886	6	+	part of a conserved DNA module involved in light responsiveness	Light
HaNAC20	Box 4	ATTAAT	1883	6	-	part of a conserved DNA module involved in light responsiveness	Light
HaNAC20	TCCC-motif	TCTCCCT	445	7	+	part of a light responsive element	Light
HaNAC20	TCCC-motif	TCTCCCT	1105	7	-	part of a light responsive element	Light
HaNAC20	TGACG-motif	TGACG	1191	5	+	cis-acting regulatory element involved in the MeJA-responsiveness	Methyl jasmonate
HaNAC20	TC-rich repeats	ATTCTCTAAC	1514	9	+	cis-acting element involved in defense and stress responsiveness	Defense and stress
HaNAC20	GATA-motif	GATAGGA	378	7	-	part of a light responsive element	Light
HaNAC20	G-box	TACGTG	740	6	-	cis-acting regulatory element involved in light responsiveness	Light
HaNAC20	G-box	CACGTC	1349	6	-	cis-acting regulatory element involved in light responsiveness	Light
HaNAC20	O2-site	GATGATGTGG	1	9	-	cis-acting regulatory element involved in zein metabolism regulation	Zein metabolism regulation
HaNAC20	GT1-motif	GGTTAAT	807	7	-	light responsive element	Light
HaNAC20	GT1-motif	GGTTAA	808	6	-	light responsive element	Light
HaNAC20	GT1-motif	GGTTAA	1209	6	+	light responsive element	Light
HaNAC20	MRE	AACCTAA	810	7	+	MYB binding site involved in light responsiveness	Light
HaNAC20	ARE	AAACCA	505	6	-	cis-acting regulatory element essential for the anaerobic induction	Anaerobic
HaNAC20	chs-CMA2a	TCACTTGA	598	8	+	part of a light responsive element	Light
HaNAC20	TCT-motif	TCTTAC	516	6	+	part of a light responsive element	Light
HaNAC20	TCT-motif	TCTTAC	567	6	-	part of a light responsive element	Light
HaNAC20	TCT-motif	TCTTAC	1295	6	+	part of a light responsive element	Light
HaNAC20	ABRE	ACGTG	740	5	-	cis-acting element involved in the abscisic acid responsiveness	Abscisic acid
HaNAC20	ABRE	ACGTG	1350	5	+	cis-acting element involved in the abscisic acid responsiveness	Abscisic acid
HaNAC21	CGTCA-motif	CGTCA	729	5	-	cis-acting regulatory element involved in the MeJA-responsiveness	Methyl jasmonate
HaNAC21	CGTCA-motif	CGTCA	894	5	-	cis-acting regulatory element involved in the MeJA-responsiveness	Methyl jasmonate
HaNAC21	TC-rich repeats	GTTTTCTTAC	1661	9	-	cis-acting element involved in defense and stress responsiveness	Defense and stress
HaNAC21	AE-box	AGAAACAA	566	8	-	part of a module for light response	Light
HaNAC21	Box 4	ATTAAT	829	6	+	part of a conserved DNA module involved in light responsiveness	Light
HaNAC21	Box 4	ATTAAT	1546	6	-	part of a conserved DNA module involved in light responsiveness	Light
HaNAC21	Box 4	ATTAAT	1792	6	-	part of a conserved DNA module involved in light responsiveness	Light
HaNAC21	GCN4_motif	TGAGTCA	639	7	-	cis-regulatory element involved in endosperm expression	Endosperm expression
HaNAC21	TGACG-motif	TGACG	729	5	+	cis-acting regulatory element involved in the MeJA-responsiveness	Methyl jasmonate
HaNAC21	TGACG-motif	TGACG	894	5	+	cis-acting regulatory element involved in the MeJA-responsiveness	Methyl jasmonate
HaNAC21	GT1-motif	GGTTAA	947	6	+	light responsive element	Light
HaNAC21	GT1-motif	GGTTAA	1823	6	+	light responsive element	Light
HaNAC21	GT1-motif	GGTTAA	1832	6	+	light responsive element	Light
HaNAC21	MRE	AACCTAA	1099	7	+	MYB binding site involved in light responsiveness	Light
HaNAC21	MRE	AACCTAA	1367	7	-	MYB binding site involved in light responsiveness	Light
HaNAC21	MRE	AACCTAA	1820	7	-	MYB binding site involved in light responsiveness	Light
HaNAC21	ARE	AAACCA	1926	6	+	cis-acting regulatory element essential for the anaerobic induction	Anaerobic
HaNAC21	GA-motif	ATAGATAA	455	8	+	part of a light responsive element	Light
HaNAC21	TCA-element	CCATCTTTTT	1536	9	-	cis-acting element involved in salicylic acid responsiveness	Salicylic acid
HaNAC21	chs-CMA2a	TCACTTGA	1500	8	-	part of a light responsive element	Light
HaNAC21	TCT-motif	TCTTAC	685	6	+	part of a light responsive element	Light
HaNAC22	CGTCA-motif	CGTCA	1388	5	+	cis-acting regulatory element involved in the MeJA-responsiveness	Methyl jasmonate
HaNAC22	CGTCA-motif	CGTCA	1642	5	+	cis-acting regulatory element involved in the MeJA-responsiveness	Methyl jasmonate
HaNAC22	CGTCA-motif	CGTCA	1778	5	-	cis-acting regulatory element involved in the MeJA-responsiveness	Methyl jasmonate
HaNAC22	CAT-box	GCCACT	1798	6	+	cis-acting regulatory element related to meristem expression	Meristem expression
HaNAC22	3-AF1 binding site	TAAGAGAGGAA	735	10	-	light responsive element	Light
HaNAC22	Box 4	ATTAAT	332	6	+	part of a conserved DNA module involved in light responsiveness	Light
HaNAC22	Box 4	ATTAAT	1209	6	-	part of a conserved DNA module involved in light responsiveness	Light
HaNAC22	AAAC-motif	CAATCAAAACCT	237	11	+	light responsive element	Light
HaNAC22	TCCC-motif	TCTCCCT	726	7	+	part of a light responsive element	Light
HaNAC22	TGACG-motif	TGACG	1388	5	-	cis-acting regulatory element involved in the MeJA-responsiveness	Methyl jasmonate
HaNAC22	TGACG-motif	TGACG	1642	5	-	cis-acting regulatory element involved in the MeJA-responsiveness	Methyl jasmonate
HaNAC22	TGACG-motif	TGACG	1778	5	+	cis-acting regulatory element involved in the MeJA-responsiveness	Methyl jasmonate
HaNAC22	Sp1	GGGCGG	545	6	-	light responsive element	Light
HaNAC22	TC-rich repeats	ATTCTCTAAC	1990	9	+	cis-acting element involved in defense and stress responsiveness	Defense and stress
HaNAC22	G-Box	CACGTT	822	6	+	cis-acting regulatory element involved in light responsiveness	Light
HaNAC22	G-box	TACGTG	789	6	-	cis-acting regulatory element involved in light responsiveness	Light
HaNAC22	G-box	CACGTC	1640	6	+	cis-acting regulatory element involved in light responsiveness	Light
HaNAC22	G-box	CACGTC	1779	6	-	cis-acting regulatory element involved in light responsiveness	Light
HaNAC22	MRE	AACCTAA	187	7	+	MYB binding site involved in light responsiveness	Light
HaNAC22	MRE	AACCTAA	639	7	-	MYB binding site involved in light responsiveness	Light
HaNAC22	ARE	AAACCA	416	6	+	cis-acting regulatory element essential for the anaerobic induction	Anaerobic
HaNAC22	ARE	AAACCA	1314	6	-	cis-acting regulatory element essential for the anaerobic induction	Anaerobic
HaNAC22	ARE	AAACCA	1935	6	+	cis-acting regulatory element essential for the anaerobic induction	Anaerobic
HaNAC22	GA-motif	ATAGATAA	79	8	+	part of a light responsive element	Light
HaNAC22	ABRE	ACGTG	789	5	-	cis-acting element involved in the abscisic acid responsiveness	Abscisic acid
HaNAC22	ABRE	ACGTG	822	5	-	cis-acting element involved in the abscisic acid responsiveness	Abscisic acid
HaNAC22	ABRE	TACGGTC	932	7	-	cis-acting element involved in the abscisic acid responsiveness	Abscisic acid
HaNAC22	ABRE	ACGTG	1640	5	-	cis-acting element involved in the abscisic acid responsiveness	Abscisic acid
HaNAC22	ABRE	ACGTG	1780	5	+	cis-acting element involved in the abscisic acid responsiveness	Abscisic acid
HaNAC23	CGTCA-motif	CGTCA	65	5	-	cis-acting regulatory element involved in the MeJA-responsiveness	Methyl jasmonate
HaNAC23	MBSI	aaaAaaC(G/C)GTTA	1882	10.5	-	MYB binding site involved in flavonoid biosynthetic genes regulation	Flavonoid biosynthetic genes regulation
HaNAC23	AE-box	AGAAACAA	23	8	-	part of a module for light response	Light
HaNAC23	GARE-motif	TCTGTTG	1976	7	+	gibberellin-responsive element	Gibberellin
HaNAC23	I-box	gGATAAGGTG	1783	9	+	part of a light responsive element	Light
HaNAC23	Box 4	ATTAAT	292	6	+	part of a conserved DNA module involved in light responsiveness	Light
HaNAC23	Box 4	ATTAAT	477	6	+	part of a conserved DNA module involved in light responsiveness	Light
HaNAC23	Unnamed_1	GGATTTTACAGT	1526	11	-	cis-acting element involved in phytochrome down-regulation expression	Phytochrome down-regulation expression
HaNAC23	TGACG-motif	TGACG	65	5	+	cis-acting regulatory element involved in the MeJA-responsiveness	Methyl jasmonate
HaNAC23	Sp1	GGGCGG	1873	6	-	light responsive element	Light
HaNAC23	GCN4_motif	TGAGTCA	1725	7	-	cis-regulatory element involved in endosperm expression	Endosperm expression
HaNAC23	G-Box	CACGTT	386	6	-	cis-acting regulatory element involved in light responsiveness	Light
HaNAC23	G-Box	CACGTG	462	6	+	cis-acting regulatory element involved in light responsiveness	Light
HaNAC23	G-Box	CACGTT	518	6	+	cis-acting regulatory element involved in light responsiveness	Light
HaNAC23	GATA-motif	AAGGATAAGG	446	9	+	part of a light responsive element	Light
HaNAC23	G-box	CACGTC	66	6	-	cis-acting regulatory element involved in light responsiveness	Light
HaNAC23	G-box	CACGTG	462	6	+	cis-acting regulatory element involved in light responsiveness	Light
HaNAC23	O2-site	GTTGACGTGA	63	9	+	cis-acting regulatory element involved in zein metabolism regulation	Zein metabolism regulation
HaNAC23	GT1-motif	GGTTAA	547	6	-	light responsive element	Light
HaNAC23	GT1-motif	GGTTAAT	835	7	-	light responsive element	Light
HaNAC23	GT1-motif	GGTTAA	836	6	-	light responsive element	Light
HaNAC23	LTR	CCGAAA	400	6	-	cis-acting element involved in low-temperature responsiveness	Low-temperature
HaNAC23	GC-motif	CCCCCG	1870	6	+	enhancer-like element involved in anoxic specific inducibility	Anaerobic
HaNAC23	TCA-element	CCATCTTTTT	180	9	+	cis-acting element involved in salicylic acid responsiveness	Salicylic acid
HaNAC23	ABRE	ACGTG	67	5	+	cis-acting element involved in the abscisic acid responsiveness	Abscisic acid
HaNAC23	ABRE	ACGTG	387	5	+	cis-acting element involved in the abscisic acid responsiveness	Abscisic acid
HaNAC23	ABRE	CACGTG	462	6	+	cis-acting element involved in the abscisic acid responsiveness	Abscisic acid
HaNAC23	ABRE	ACGTG	463	5	+	cis-acting element involved in the abscisic acid responsiveness	Abscisic acid
HaNAC23	ABRE	ACGTG	518	5	-	cis-acting element involved in the abscisic acid responsiveness	Abscisic acid
HaNAC24	MBSI	aaaAaaC(G/C)GTTA	1508	10.5	+	MYB binding site involved in flavonoid biosynthetic genes regulation	Flavonoid biosynthetic genes regulation
HaNAC24	GARE-motif	TCTGTTG	231	7	+	gibberellin-responsive element	Gibberellin
HaNAC24	Box 4	ATTAAT	1346	6	-	part of a conserved DNA module involved in light responsiveness	Light
HaNAC24	Box 4	ATTAAT	1867	6	-	part of a conserved DNA module involved in light responsiveness	Light
HaNAC24	chs-CMA1a	TTACTTAA	981	8	+	part of a light responsive element	Light
HaNAC24	L-box	ATCCCACCTAC	1323	10	+	part of a light responsive element	Light
HaNAC24	G-Box	TCCACATGGCA	1591	10	+	cis-acting regulatory element involved in light responsiveness	Light
HaNAC24	GATA-motif	AAGATAAGATT	699	10	+	part of a light responsive element	Light
HaNAC24	O2-site	GATGACATGG	1283	10	+	cis-acting regulatory element involved in zein metabolism regulation	Zein metabolism regulation
HaNAC24	GT1-motif	GGTTAA	926	6	-	light responsive element	Light
HaNAC24	MRE	AACCTAA	161	7	+	MYB binding site involved in light responsiveness	Light
HaNAC24	MRE	AACCTAA	928	7	+	MYB binding site involved in light responsiveness	Light
HaNAC24	ARE	AAACCA	48	6	-	cis-acting regulatory element essential for the anaerobic induction	Anaerobic
HaNAC24	ARE	AAACCA	1511	6	+	cis-acting regulatory element essential for the anaerobic induction	Anaerobic
HaNAC24	ARE	AAACCA	1567	6	+	cis-acting regulatory element essential for the anaerobic induction	Anaerobic
HaNAC24	ARE	AAACCA	1771	6	+	cis-acting regulatory element essential for the anaerobic induction	Anaerobic
HaNAC24	GC-motif	CCCCCG	1414	6	+	enhancer-like element involved in anoxic specific inducibility	Anaerobic
HaNAC24	TCA-element	CCATCTTTTT	1947	9	+	cis-acting element involved in salicylic acid responsiveness	Salicylic acid
HaNAC24	chs-CMA2a	TCACTTGA	301	8	-	part of a light responsive element	Light
HaNAC24	TCT-motif	TCTTAC	575	6	-	part of a light responsive element	Light
HaNAC24	TCT-motif	TCTTAC	728	6	-	part of a light responsive element	Light
HaNAC24	TCT-motif	TCTTAC	1748	6	-	part of a light responsive element	Light
HaNAC24	TGA-element	AACGAC	1488	6	+	auxin-responsive element	Auxin
HaNAC25	ACE	GCGACGTACC	1152	9	-	cis-acting element involved in light responsiveness	Light
HaNAC25	CGTCA-motif	CGTCA	55	5	+	cis-acting regulatory element involved in the MeJA-responsiveness	Methyl jasmonate
HaNAC25	CGTCA-motif	CGTCA	141	5	-	cis-acting regulatory element involved in the MeJA-responsiveness	Methyl jasmonate
HaNAC25	P-box	CCTTTTG	1780	7	-	gibberellin-responsive element	Gibberellin
HaNAC25	I-box	gGATAAGGTG	528	9	+	part of a light responsive element	Light
HaNAC25	Box 4	ATTAAT	404	6	+	part of a conserved DNA module involved in light responsiveness	Light
HaNAC25	circadian	CAAAGATATC	193	9	-	cis-acting regulatory element involved in circadian control	Circadian control
HaNAC25	TGACG-motif	TGACG	55	5	-	cis-acting regulatory element involved in the MeJA-responsiveness	Methyl jasmonate
HaNAC25	TGACG-motif	TGACG	141	5	+	cis-acting regulatory element involved in the MeJA-responsiveness	Methyl jasmonate
HaNAC25	GTGGC-motif	CAGCGTGTGGC	892	10	+	part of a light responsive element	Light
HaNAC25	G-Box	CACGTGAAA	880	9	-	cis-acting regulatory element involved in light responsiveness	Light
HaNAC25	G-Box	CACGTG	883	6	+	cis-acting regulatory element involved in light responsiveness	Light
HaNAC25	GATA-motif	GATAGGA	811	7	+	part of a light responsive element	Light
HaNAC25	GATA-motif	AAGATAAGATT	1593	10	+	part of a light responsive element	Light
HaNAC25	G-box	CACGTG	883	6	+	cis-acting regulatory element involved in light responsiveness	Light
HaNAC25	G-box	CACGTC	1154	6	+	cis-acting regulatory element involved in light responsiveness	Light
HaNAC25	O2-site	GATGATGTGG	438	10	+	cis-acting regulatory element involved in zein metabolism regulation	Zein metabolism regulation
HaNAC25	GT1-motif	GGTTAAT	1408	7	+	light responsive element	Light
HaNAC25	MRE	AACCTAA	1287	7	+	MYB binding site involved in light responsiveness	Light
HaNAC25	ARE	AAACCA	129	6	-	cis-acting regulatory element essential for the anaerobic induction	Anaerobic
HaNAC25	ARE	AAACCA	1603	6	-	cis-acting regulatory element essential for the anaerobic induction	Anaerobic
HaNAC25	LTR	CCGAAA	963	6	-	cis-acting element involved in low-temperature responsiveness	Low-temperature
HaNAC25	MBS	CAACTG	94	6	-	MYB binding site involved in drought-inducibility	Drought
HaNAC25	MBS	CAACTG	889	6	+	MYB binding site involved in drought-inducibility	Drought
HaNAC25	TCA-element	CCATCTTTTT	205	9	+	cis-acting element involved in salicylic acid responsiveness	Salicylic acid
HaNAC25	TCT-motif	TCTTAC	1065	6	+	part of a light responsive element	Light
HaNAC25	TCT-motif	TCTTAC	1259	6	-	part of a light responsive element	Light
HaNAC25	ABRE	CACGTG	883	6	+	cis-acting element involved in the abscisic acid responsiveness	Abscisic acid
HaNAC25	ABRE	ACGTG	884	5	+	cis-acting element involved in the abscisic acid responsiveness	Abscisic acid
HaNAC25	ABRE	ACGTG	1154	5	-	cis-acting element involved in the abscisic acid responsiveness	Abscisic acid
HaNAC26	CGTCA-motif	CGTCA	666	5	-	cis-acting regulatory element involved in the MeJA-responsiveness	Methyl jasmonate
HaNAC26	circadian	CAAAGATATC	1921	9	-	cis-acting regulatory element involved in circadian control	Circadian control
HaNAC26	TGACG-motif	TGACG	666	5	+	cis-acting regulatory element involved in the MeJA-responsiveness	Methyl jasmonate
HaNAC26	GATA-motif	AAGATAAGATT	1001	10	-	part of a light responsive element	Light
HaNAC26	O2-site	GATGATGTGG	925	9	-	cis-acting regulatory element involved in zein metabolism regulation	Zein metabolism regulation
HaNAC26	GT1-motif	GGTTAA	280	6	+	light responsive element	Light
HaNAC26	GT1-motif	GGTTAAT	1169	7	-	light responsive element	Light
HaNAC26	GT1-motif	GGTTAA	1170	6	-	light responsive element	Light
HaNAC26	LTR	CCGAAA	1476	6	-	cis-acting element involved in low-temperature responsiveness	Low-temperature
HaNAC26	MBS	CAACTG	1651	6	-	MYB binding site involved in drought-inducibility	Drought
HaNAC26	GC-motif	CCCCCG	1248	6	+	enhancer-like element involved in anoxic specific inducibility	Anaerobic
HaNAC26	TCT-motif	TCTTAC	105	6	+	part of a light responsive element	Light
HaNAC26	TCT-motif	TCTTAC	1003	6	+	part of a light responsive element	Light
HaNAC26	TGA-element	AACGAC	84	6	+	auxin-responsive element	Auxin
HaNAC27	chs-CMA1a	TTACTTAA	215	8	-	part of a light responsive element	Light
HaNAC27	Sp1	GGGCGG	927	6	+	light responsive element	Light
HaNAC27	CGTCA-motif	CGTCA	135	5	+	cis-acting regulatory element involved in the MeJA-responsiveness	Methyl jasmonate
HaNAC27	CGTCA-motif	CGTCA	1451	5	+	cis-acting regulatory element involved in the MeJA-responsiveness	Methyl jasmonate
HaNAC27	CAT-box	GCCACT	1302	6	-	cis-acting regulatory element related to meristem expression	Meristem expression
HaNAC27	CAT-box	GCCACT	1798	6	+	cis-acting regulatory element related to meristem expression	Meristem expression
HaNAC27	P-box	CCTTTTG	228	7	+	gibberellin-responsive element	Gibberellin
HaNAC27	P-box	CCTTTTG	404	7	+	gibberellin-responsive element	Gibberellin
HaNAC27	P-box	CCTTTTG	424	7	+	gibberellin-responsive element	Gibberellin
HaNAC27	AE-box	AGAAACAA	1173	8	-	part of a module for light response	Light
HaNAC27	Box 4	ATTAAT	478	6	+	part of a conserved DNA module involved in light responsiveness	Light
HaNAC27	Box 4	ATTAAT	721	6	+	part of a conserved DNA module involved in light responsiveness	Light
HaNAC27	Box 4	ATTAAT	872	6	+	part of a conserved DNA module involved in light responsiveness	Light
HaNAC27	AAAC-motif	CAATCAAAACCT	617	11	-	light responsive element	Light
HaNAC27	TGACG-motif	TGACG	135	5	-	cis-acting regulatory element involved in the MeJA-responsiveness	Methyl jasmonate
HaNAC27	TGACG-motif	TGACG	1451	5	-	cis-acting regulatory element involved in the MeJA-responsiveness	Methyl jasmonate
HaNAC27	GT1-motif	GGTTAAT	1726	7	+	light responsive element	Light
HaNAC27	ARE	AAACCA	251	6	-	cis-acting regulatory element essential for the anaerobic induction	Anaerobic
HaNAC27	ARE	AAACCA	266	6	+	cis-acting regulatory element essential for the anaerobic induction	Anaerobic
HaNAC27	ARE	AAACCA	1583	6	-	cis-acting regulatory element essential for the anaerobic induction	Anaerobic
HaNAC27	LTR	CCGAAA	886	6	-	cis-acting element involved in low-temperature responsiveness	Low-temperature
HaNAC27	LTR	CCGAAA	1016	6	-	cis-acting element involved in low-temperature responsiveness	Low-temperature
HaNAC27	GC-motif	CCCCCG	948	6	+	enhancer-like element involved in anoxic specific inducibility	Anaerobic
HaNAC27	TCT-motif	TCTTAC	219	6	-	part of a light responsive element	Light
HaNAC27	TCT-motif	TCTTAC	1937	6	-	part of a light responsive element	Light
HaNAC28	CGTCA-motif	CGTCA	85	5	-	cis-acting regulatory element involved in the MeJA-responsiveness	Methyl jasmonate
HaNAC28	CGTCA-motif	CGTCA	1834	5	-	cis-acting regulatory element involved in the MeJA-responsiveness	Methyl jasmonate
HaNAC28	CGTCA-motif	CGTCA	1840	5	+	cis-acting regulatory element involved in the MeJA-responsiveness	Methyl jasmonate
HaNAC28	P-box	CCTTTTG	1662	7	-	gibberellin-responsive element	Gibberellin
HaNAC28	I-box	cCATATCCAAT	257	10	+	part of a light responsive element	Light
HaNAC28	I-box	TGATAATGT	652	9	-	part of a light responsive element	Light
HaNAC28	Box 4	ATTAAT	183	6	+	part of a conserved DNA module involved in light responsiveness	Light
HaNAC28	TGACG-motif	TGACG	85	5	+	cis-acting regulatory element involved in the MeJA-responsiveness	Methyl jasmonate
HaNAC28	TGACG-motif	TGACG	1834	5	+	cis-acting regulatory element involved in the MeJA-responsiveness	Methyl jasmonate
HaNAC28	TGACG-motif	TGACG	1840	5	-	cis-acting regulatory element involved in the MeJA-responsiveness	Methyl jasmonate
HaNAC28	GCN4_motif	TGAGTCA	1306	7	+	cis-regulatory element involved in endosperm expression	Endosperm expression
HaNAC28	G-Box	CACGTG	516	6	+	cis-acting regulatory element involved in light responsiveness	Light
HaNAC28	G-box	ACACGTGT	515	8	+	cis-acting regulatory element involved in light responsiveness	Light
HaNAC28	G-box	CACGTG	516	6	+	cis-acting regulatory element involved in light responsiveness	Light
HaNAC28	G-box	CACGAC	1784	6	-	cis-acting regulatory element involved in light responsiveness	Light
HaNAC28	GT1-motif	GGTTAAT	635	7	-	light responsive element	Light
HaNAC28	GT1-motif	GGTTAA	636	6	-	light responsive element	Light
HaNAC28	GT1-motif	GGTTAA	1325	6	+	light responsive element	Light
HaNAC28	GT1-motif	GGTTAA	1547	6	-	light responsive element	Light
HaNAC28	GT1-motif	GGTTAAT	1903	7	+	light responsive element	Light
HaNAC28	MRE	AACCTAA	1549	7	+	MYB binding site involved in light responsiveness	Light
HaNAC28	ARE	AAACCA	763	6	+	cis-acting regulatory element essential for the anaerobic induction	Anaerobic
HaNAC28	ARE	AAACCA	1874	6	+	cis-acting regulatory element essential for the anaerobic induction	Anaerobic
HaNAC28	ARE	AAACCA	1965	6	+	cis-acting regulatory element essential for the anaerobic induction	Anaerobic
HaNAC28	LTR	CCGAAA	487	6	+	cis-acting element involved in low-temperature responsiveness	Low-temperature
HaNAC28	MBS	CAACTG	1061	6	+	MYB binding site involved in drought-inducibility	Drought
HaNAC28	GC-motif	CCCCCG	101	6	-	enhancer-like element involved in anoxic specific inducibility	Anaerobic
HaNAC28	TCA-element	CCATCTTTTT	94	9	-	cis-acting element involved in salicylic acid responsiveness	Salicylic acid
HaNAC28	TCT-motif	TCTTAC	1056	6	+	part of a light responsive element	Light
HaNAC28	ABRE	CACGTG	516	6	+	cis-acting element involved in the abscisic acid responsiveness	Abscisic acid
HaNAC28	ABRE	ACGTG	517	5	+	cis-acting element involved in the abscisic acid responsiveness	Abscisic acid
HaNAC29	CGTCA-motif	CGTCA	1861	5	-	cis-acting regulatory element involved in the MeJA-responsiveness	Methyl jasmonate
HaNAC29	I-box	gGATAAGGTG	634	9	-	part of a light responsive element	Light
HaNAC29	Box 4	ATTAAT	81	6	+	part of a conserved DNA module involved in light responsiveness	Light
HaNAC29	Box 4	ATTAAT	85	6	+	part of a conserved DNA module involved in light responsiveness	Light
HaNAC29	Box 4	ATTAAT	95	6	+	part of a conserved DNA module involved in light responsiveness	Light
HaNAC29	Box 4	ATTAAT	167	6	+	part of a conserved DNA module involved in light responsiveness	Light
HaNAC29	Box 4	ATTAAT	186	6	+	part of a conserved DNA module involved in light responsiveness	Light
HaNAC29	Box 4	ATTAAT	448	6	+	part of a conserved DNA module involved in light responsiveness	Light
HaNAC29	Box 4	ATTAAT	567	6	+	part of a conserved DNA module involved in light responsiveness	Light
HaNAC29	Box 4	ATTAAT	730	6	+	part of a conserved DNA module involved in light responsiveness	Light
HaNAC29	Box 4	ATTAAT	1688	6	-	part of a conserved DNA module involved in light responsiveness	Light
HaNAC29	TGACG-motif	TGACG	1861	5	+	cis-acting regulatory element involved in the MeJA-responsiveness	Methyl jasmonate
HaNAC29	G-Box	CACGTG	1945	6	-	cis-acting regulatory element involved in light responsiveness	Light
HaNAC29	G-Box	CACGTG	1956	6	-	cis-acting regulatory element involved in light responsiveness	Light
HaNAC29	G-box	CACGTG	1945	6	-	cis-acting regulatory element involved in light responsiveness	Light
HaNAC29	G-box	CACGTG	1956	6	-	cis-acting regulatory element involved in light responsiveness	Light
HaNAC29	GT1-motif	GGTTAA	638	6	-	light responsive element	Light
HaNAC29	GT1-motif	GGTTAA	1888	6	-	light responsive element	Light
HaNAC29	ARE	AAACCA	1109	6	+	cis-acting regulatory element essential for the anaerobic induction	Anaerobic
HaNAC29	ARE	AAACCA	1471	6	-	cis-acting regulatory element essential for the anaerobic induction	Anaerobic
HaNAC29	TCA-element	CCATCTTTTT	406	9	+	cis-acting element involved in salicylic acid responsiveness	Salicylic acid
HaNAC29	TCA-element	CCATCTTTTT	1151	9	-	cis-acting element involved in salicylic acid responsiveness	Salicylic acid
HaNAC29	TCA-element	CCATCTTTTT	1236	9	-	cis-acting element involved in salicylic acid responsiveness	Salicylic acid
HaNAC29	ABRE	CGCACGTGTC	1943	9	-	cis-acting element involved in the abscisic acid responsiveness	Abscisic acid
HaNAC29	ABRE	CACGTG	1945	6	-	cis-acting element involved in the abscisic acid responsiveness	Abscisic acid
HaNAC29	ABRE	ACGTG	1946	5	+	cis-acting element involved in the abscisic acid responsiveness	Abscisic acid
HaNAC29	ABRE	CACGTG	1956	6	-	cis-acting element involved in the abscisic acid responsiveness	Abscisic acid
HaNAC29	ABRE	ACGTG	1957	5	+	cis-acting element involved in the abscisic acid responsiveness	Abscisic acid
HaNAC30	CGTCA-motif	CGTCA	7	5	-	cis-acting regulatory element involved in the MeJA-responsiveness	Methyl jasmonate
HaNAC30	CGTCA-motif	CGTCA	10	5	+	cis-acting regulatory element involved in the MeJA-responsiveness	Methyl jasmonate
HaNAC30	CGTCA-motif	CGTCA	339	5	+	cis-acting regulatory element involved in the MeJA-responsiveness	Methyl jasmonate
HaNAC30	P-box	CCTTTTG	894	7	-	gibberellin-responsive element	Gibberellin
HaNAC30	P-box	CCTTTTG	1548	7	-	gibberellin-responsive element	Gibberellin
HaNAC30	AE-box	AGAAACTT	884	8	+	part of a module for light response	Light
HaNAC30	I-box	AAGATAAGGCT	1140	10	+	part of a light responsive element	Light
HaNAC30	Box 4	ATTAAT	1777	6	-	part of a conserved DNA module involved in light responsiveness	Light
HaNAC30	Box 4	ATTAAT	1858	6	-	part of a conserved DNA module involved in light responsiveness	Light
HaNAC30	Box 4	ATTAAT	1972	6	-	part of a conserved DNA module involved in light responsiveness	Light
HaNAC30	circadian	CAAAGATATC	1506	9	+	cis-acting regulatory element involved in circadian control	Circadian control
HaNAC30	TGACG-motif	TGACG	7	5	+	cis-acting regulatory element involved in the MeJA-responsiveness	Methyl jasmonate
HaNAC30	TGACG-motif	TGACG	10	5	-	cis-acting regulatory element involved in the MeJA-responsiveness	Methyl jasmonate
HaNAC30	TGACG-motif	TGACG	339	5	-	cis-acting regulatory element involved in the MeJA-responsiveness	Methyl jasmonate
HaNAC30	Sp1	GGGCGG	913	6	-	light responsive element	Light
HaNAC30	GATA-motif	AAGGATAAGG	1551	9	+	part of a light responsive element	Light
HaNAC30	G-box	CACGTC	337	6	+	cis-acting regulatory element involved in light responsiveness	Light
HaNAC30	O2-site	GATGACATGG	464	9	-	cis-acting regulatory element involved in zein metabolism regulation	Zein metabolism regulation
HaNAC30	GT1-motif	GGTTAA	723	6	-	light responsive element	Light
HaNAC30	ARE	AAACCA	29	6	-	cis-acting regulatory element essential for the anaerobic induction	Anaerobic
HaNAC30	ARE	AAACCA	571	6	+	cis-acting regulatory element essential for the anaerobic induction	Anaerobic
HaNAC30	ARE	AAACCA	772	6	+	cis-acting regulatory element essential for the anaerobic induction	Anaerobic
HaNAC30	ARE	AAACCA	961	6	+	cis-acting regulatory element essential for the anaerobic induction	Anaerobic
HaNAC30	ARE	AAACCA	1353	6	+	cis-acting regulatory element essential for the anaerobic induction	Anaerobic
HaNAC30	ARE	AAACCA	1471	6	+	cis-acting regulatory element essential for the anaerobic induction	Anaerobic
HaNAC30	MBS	CAACTG	432	6	-	MYB binding site involved in drought-inducibility	Drought
HaNAC30	TCA-element	CCATCTTTTT	88	9	+	cis-acting element involved in salicylic acid responsiveness	Salicylic acid
HaNAC30	ABRE	ACGTG	337	5	-	cis-acting element involved in the abscisic acid responsiveness	Abscisic acid
HaNAC31	CGTCA-motif	CGTCA	319	5	-	cis-acting regulatory element involved in the MeJA-responsiveness	Methyl jasmonate
HaNAC31	CGTCA-motif	CGTCA	380	5	-	cis-acting regulatory element involved in the MeJA-responsiveness	Methyl jasmonate
HaNAC31	CGTCA-motif	CGTCA	1003	5	+	cis-acting regulatory element involved in the MeJA-responsiveness	Methyl jasmonate
HaNAC31	CGTCA-motif	CGTCA	1330	5	-	cis-acting regulatory element involved in the MeJA-responsiveness	Methyl jasmonate
HaNAC31	CAT-box	GCCACT	548	6	+	cis-acting regulatory element related to meristem expression	Meristem expression
HaNAC31	P-box	CCTTTTG	141	7	-	gibberellin-responsive element	Gibberellin
HaNAC31	P-box	CCTTTTG	426	7	-	gibberellin-responsive element	Gibberellin
HaNAC31	AE-box	AGAAACTT	513	8	+	part of a module for light response	Light
HaNAC31	GARE-motif	TCTGTTG	1993	7	-	gibberellin-responsive element	Gibberellin
HaNAC31	Box 4	ATTAAT	1125	6	-	part of a conserved DNA module involved in light responsiveness	Light
HaNAC31	Box 4	ATTAAT	1316	6	-	part of a conserved DNA module involved in light responsiveness	Light
HaNAC31	Box 4	ATTAAT	1907	6	-	part of a conserved DNA module involved in light responsiveness	Light
HaNAC31	circadian	CAAAGATATC	1200	9	-	cis-acting regulatory element involved in circadian control	Circadian control
HaNAC31	TGACG-motif	TGACG	319	5	+	cis-acting regulatory element involved in the MeJA-responsiveness	Methyl jasmonate
HaNAC31	TGACG-motif	TGACG	380	5	+	cis-acting regulatory element involved in the MeJA-responsiveness	Methyl jasmonate
HaNAC31	TGACG-motif	TGACG	1003	5	-	cis-acting regulatory element involved in the MeJA-responsiveness	Methyl jasmonate
HaNAC31	TGACG-motif	TGACG	1330	5	+	cis-acting regulatory element involved in the MeJA-responsiveness	Methyl jasmonate
HaNAC31	TATC-box	TATCCCA	780	7	+	cis-acting element involved in gibberellin-responsiveness	Gibberellin
HaNAC31	TATC-box	TATCCCA	839	7	-	cis-acting element involved in gibberellin-responsiveness	Gibberellin
HaNAC31	ATC-motif	AGCTATCCA	1198	9	-	part of a conserved DNA module involved in light responsiveness	Light
HaNAC31	GATA-motif	AAGGATAAGG	445	9	+	part of a light responsive element	Light
HaNAC31	GT1-motif	GGTTAA	1373	6	+	light responsive element	Light
HaNAC31	MRE	AACCTAA	1292	7	-	MYB binding site involved in light responsiveness	Light
HaNAC31	ARE	AAACCA	182	6	-	cis-acting regulatory element essential for the anaerobic induction	Anaerobic
HaNAC31	ARE	AAACCA	743	6	-	cis-acting regulatory element essential for the anaerobic induction	Anaerobic
HaNAC31	MBS	CAACTG	61	6	-	MYB binding site involved in drought-inducibility	Drought
HaNAC31	TCA-element	CCATCTTTTT	1587	9	+	cis-acting element involved in salicylic acid responsiveness	Salicylic acid
HaNAC31	ABRE	AACCCGG	198	7	-	cis-acting element involved in the abscisic acid responsiveness	Abscisic acid
HaNAC32	ACE	CTAACGTATT	221	9	-	cis-acting element involved in light responsiveness	Light
HaNAC32	ACE	CTAACGTATT	731	9	-	cis-acting element involved in light responsiveness	Light
HaNAC32	CAT-box	GCCACT	1928	6	+	cis-acting regulatory element related to meristem expression	Meristem expression
HaNAC32	MBSI	aaaAaaC(G/C)GTTA	155	10.5	+	MYB binding site involved in flavonoid biosynthetic genes regulation	Flavonoid biosynthetic genes regulation
HaNAC32	GARE-motif	TCTGTTG	1975	7	+	gibberellin-responsive element	Gibberellin
HaNAC32	I-box	gGATAAGGTG	290	9	+	part of a light responsive element	Light
HaNAC32	TC-rich repeats	GTTTTCTTAC	216	9	-	cis-acting element involved in defense and stress responsiveness	Defense and stress
HaNAC32	L-box	ATCCCACCTAC	182	10	-	part of a light responsive element	Light
HaNAC32	G-Box	CACGTT	446	6	-	cis-acting regulatory element involved in light responsiveness	Light
HaNAC32	G-box	CACGAC	422	6	-	cis-acting regulatory element involved in light responsiveness	Light
HaNAC32	G-box	CACGAC	671	6	-	cis-acting regulatory element involved in light responsiveness	Light
HaNAC32	G-box	TACGTG	702	6	-	cis-acting regulatory element involved in light responsiveness	Light
HaNAC32	G-box	TACGTG	776	6	+	cis-acting regulatory element involved in light responsiveness	Light
HaNAC32	G-box	TACGTG	1019	6	+	cis-acting regulatory element involved in light responsiveness	Light
HaNAC32	G-box	TACGTG	1235	6	+	cis-acting regulatory element involved in light responsiveness	Light
HaNAC32	GT1-motif	GGTTAAT	1405	7	+	light responsive element	Light
HaNAC32	GT1-motif	GGTTAA	1984	6	-	light responsive element	Light
HaNAC32	ARE	AAACCA	238	6	-	cis-acting regulatory element essential for the anaerobic induction	Anaerobic
HaNAC32	ARE	AAACCA	556	6	-	cis-acting regulatory element essential for the anaerobic induction	Anaerobic
HaNAC32	ARE	AAACCA	675	6	-	cis-acting regulatory element essential for the anaerobic induction	Anaerobic
HaNAC32	TCT-motif	TCTTAC	313	6	-	part of a light responsive element	Light
HaNAC32	TGA-element	AACGAC	404	6	-	auxin-responsive element	Auxin
HaNAC32	TGA-element	AACGAC	1221	6	-	auxin-responsive element	Auxin
HaNAC32	ABRE	ACGTG	447	5	+	cis-acting element involved in the abscisic acid responsiveness	Abscisic acid
HaNAC32	ABRE	ACGTG	702	5	-	cis-acting element involved in the abscisic acid responsiveness	Abscisic acid
HaNAC32	ABRE	ACGTG	777	5	+	cis-acting element involved in the abscisic acid responsiveness	Abscisic acid
HaNAC32	ABRE	ACGTG	1020	5	+	cis-acting element involved in the abscisic acid responsiveness	Abscisic acid
HaNAC32	ABRE	CGTACGTGCA	1233	9	+	cis-acting element involved in the abscisic acid responsiveness	Abscisic acid
HaNAC32	ABRE	ACGTG	1236	5	+	cis-acting element involved in the abscisic acid responsiveness	Abscisic acid
HaNAC33	CGTCA-motif	CGTCA	1256	5	+	cis-acting regulatory element involved in the MeJA-responsiveness	Methyl jasmonate
HaNAC33	AE-box	AGAAACAA	1403	8	+	part of a module for light response	Light
HaNAC33	TGACG-motif	TGACG	1256	5	-	cis-acting regulatory element involved in the MeJA-responsiveness	Methyl jasmonate
HaNAC33	WUN-motif	AAATTTCCT	1788	9	-	wound-responsive element	Wound
HaNAC33	TC-rich repeats	GTTTTCTTAC	1263	9	+	cis-acting element involved in defense and stress responsiveness	Defense and stress
HaNAC33	ATC-motif	AGTAATCT	1358	8	+	part of a conserved DNA module involved in light responsiveness	Light
HaNAC33	GCN4_motif	TGAGTCA	956	7	+	cis-regulatory element involved in endosperm expression	Endosperm expression
HaNAC33	G-Box	CACGTT	110	6	-	cis-acting regulatory element involved in light responsiveness	Light
HaNAC33	G-Box	CACGTT	812	6	+	cis-acting regulatory element involved in light responsiveness	Light
HaNAC33	G-box	CACGTC	309	6	-	cis-acting regulatory element involved in light responsiveness	Light
HaNAC33	GT1-motif	GGTTAA	516	6	+	light responsive element	Light
HaNAC33	ARE	AAACCA	354	6	-	cis-acting regulatory element essential for the anaerobic induction	Anaerobic
HaNAC33	GA-motif	ATAGATAA	1830	8	+	part of a light responsive element	Light
HaNAC33	GC-motif	CCCCCG	250	6	-	enhancer-like element involved in anoxic specific inducibility	Anaerobic
HaNAC33	TCT-motif	TCTTAC	340	6	-	part of a light responsive element	Light
HaNAC33	TCT-motif	TCTTAC	394	6	-	part of a light responsive element	Light
HaNAC33	TCT-motif	TCTTAC	1577	6	+	part of a light responsive element	Light
HaNAC33	TCT-motif	TCTTAC	1775	6	-	part of a light responsive element	Light
HaNAC33	ABRE	ACGTG	111	5	+	cis-acting element involved in the abscisic acid responsiveness	Abscisic acid
HaNAC33	ABRE	GCAACGTGTC	146	9	-	cis-acting element involved in the abscisic acid responsiveness	Abscisic acid
HaNAC33	ABRE	ACGTG	310	5	+	cis-acting element involved in the abscisic acid responsiveness	Abscisic acid
HaNAC33	ABRE	ACGTG	812	5	-	cis-acting element involved in the abscisic acid responsiveness	Abscisic acid
HaNAC34	CGTCA-motif	CGTCA	419	5	+	cis-acting regulatory element involved in the MeJA-responsiveness	Methyl jasmonate
HaNAC34	CGTCA-motif	CGTCA	1525	5	-	cis-acting regulatory element involved in the MeJA-responsiveness	Methyl jasmonate
HaNAC34	GATT-motif	CTCCTGATTGGA	1586	11	+	part of a light responsive element	Light
HaNAC34	3-AF1 binding site	TAAGAGAGGAA	825	10	-	light responsive element	Light
HaNAC34	I-box	atGATAAGGTC	322	10	+	part of a light responsive element	Light
HaNAC34	I-box	TGATAATGT	1600	9	+	part of a light responsive element	Light
HaNAC34	Box 4	ATTAAT	588	6	+	part of a conserved DNA module involved in light responsiveness	Light
HaNAC34	Box 4	ATTAAT	1210	6	-	part of a conserved DNA module involved in light responsiveness	Light
HaNAC34	Box 4	ATTAAT	1863	6	-	part of a conserved DNA module involved in light responsiveness	Light
HaNAC34	TGACG-motif	TGACG	419	5	-	cis-acting regulatory element involved in the MeJA-responsiveness	Methyl jasmonate
HaNAC34	TGACG-motif	TGACG	1525	5	+	cis-acting regulatory element involved in the MeJA-responsiveness	Methyl jasmonate
HaNAC34	chs-CMA1a	TTACTTAA	1181	8	-	part of a light responsive element	Light
HaNAC34	Sp1	GGGCGG	1938	6	-	light responsive element	Light
HaNAC34	AT1-motif	AATTATTTTTTATT	1866	13	+	part of a light responsive module	Light
HaNAC34	G-box	TACGTG	192	6	-	cis-acting regulatory element involved in light responsiveness	Light
HaNAC34	G-box	CACGTC	1718	6	-	cis-acting regulatory element involved in light responsiveness	Light
HaNAC34	GT1-motif	GGTTAA	310	6	+	light responsive element	Light
HaNAC34	GT1-motif	GGTTAA	1443	6	+	light responsive element	Light
HaNAC34	ARE	AAACCA	449	6	-	cis-acting regulatory element essential for the anaerobic induction	Anaerobic
HaNAC34	ARE	AAACCA	600	6	-	cis-acting regulatory element essential for the anaerobic induction	Anaerobic
HaNAC34	ARE	AAACCA	954	6	+	cis-acting regulatory element essential for the anaerobic induction	Anaerobic
HaNAC34	ARE	AAACCA	1331	6	-	cis-acting regulatory element essential for the anaerobic induction	Anaerobic
HaNAC34	ARE	AAACCA	1364	6	-	cis-acting regulatory element essential for the anaerobic induction	Anaerobic
HaNAC34	ARE	AAACCA	1456	6	+	cis-acting regulatory element essential for the anaerobic induction	Anaerobic
HaNAC34	ARE	AAACCA	1516	6	+	cis-acting regulatory element essential for the anaerobic induction	Anaerobic
HaNAC34	ARE	AAACCA	1952	6	+	cis-acting regulatory element essential for the anaerobic induction	Anaerobic
HaNAC34	MBS	CAACTG	1726	6	+	MYB binding site involved in drought-inducibility	Drought
HaNAC34	MBS	CAACTG	1978	6	+	MYB binding site involved in drought-inducibility	Drought
HaNAC34	GA-motif	ATAGATAA	477	8	+	part of a light responsive element	Light
HaNAC34	TCT-motif	TCTTAC	515	6	-	part of a light responsive element	Light
HaNAC34	TCT-motif	TCTTAC	1173	6	+	part of a light responsive element	Light
HaNAC34	TCT-motif	TCTTAC	1185	6	-	part of a light responsive element	Light
HaNAC34	TGA-element	AACGAC	1945	6	+	auxin-responsive element	Auxin
HaNAC34	ABRE	ACGTG	192	5	-	cis-acting element involved in the abscisic acid responsiveness	Abscisic acid
HaNAC34	ABRE	AACCCGG	1065	7	-	cis-acting element involved in the abscisic acid responsiveness	Abscisic acid
HaNAC34	ABRE	ACGTG	1719	5	+	cis-acting element involved in the abscisic acid responsiveness	Abscisic acid
HaNAC35	CGTCA-motif	CGTCA	306	5	-	cis-acting regulatory element involved in the MeJA-responsiveness	Methyl jasmonate
HaNAC35	CGTCA-motif	CGTCA	588	5	+	cis-acting regulatory element involved in the MeJA-responsiveness	Methyl jasmonate
HaNAC35	CAT-box	GCCACT	206	6	-	cis-acting regulatory element related to meristem expression	Meristem expression
HaNAC35	P-box	CCTTTTG	54	7	-	gibberellin-responsive element	Gibberellin
HaNAC35	P-box	CCTTTTG	1679	7	+	gibberellin-responsive element	Gibberellin
HaNAC35	Box 4	ATTAAT	185	6	+	part of a conserved DNA module involved in light responsiveness	Light
HaNAC35	Box 4	ATTAAT	1753	6	-	part of a conserved DNA module involved in light responsiveness	Light
HaNAC35	TGACG-motif	TGACG	306	5	+	cis-acting regulatory element involved in the MeJA-responsiveness	Methyl jasmonate
HaNAC35	TGACG-motif	TGACG	588	5	-	cis-acting regulatory element involved in the MeJA-responsiveness	Methyl jasmonate
HaNAC35	chs-CMA1a	TTACTTAA	884	8	+	part of a light responsive element	Light
HaNAC35	G-Box	CACGTG	176	6	+	cis-acting regulatory element involved in light responsiveness	Light
HaNAC35	G-Box	CACGTT	822	6	+	cis-acting regulatory element involved in light responsiveness	Light
HaNAC35	GATA-motif	AAGATAAGATT	353	10	-	part of a light responsive element	Light
HaNAC35	GATA-motif	AAGGATAAGG	1287	9	+	part of a light responsive element	Light
HaNAC35	G-box	CACGTG	176	6	+	cis-acting regulatory element involved in light responsiveness	Light
HaNAC35	G-box	GCCACGTGGA	202	9	-	cis-acting regulatory element involved in light responsiveness	Light
HaNAC35	GT1-motif	GGTTAA	1722	6	-	light responsive element	Light
HaNAC35	GT1-motif	GGTTAA	1926	6	-	light responsive element	Light
HaNAC35	MRE	AACCTAA	1195	7	-	MYB binding site involved in light responsiveness	Light
HaNAC35	ARE	AAACCA	64	6	-	cis-acting regulatory element essential for the anaerobic induction	Anaerobic
HaNAC35	ARE	AAACCA	518	6	+	cis-acting regulatory element essential for the anaerobic induction	Anaerobic
HaNAC35	ARE	AAACCA	657	6	+	cis-acting regulatory element essential for the anaerobic induction	Anaerobic
HaNAC35	ARE	AAACCA	988	6	+	cis-acting regulatory element essential for the anaerobic induction	Anaerobic
HaNAC35	ARE	AAACCA	1099	6	+	cis-acting regulatory element essential for the anaerobic induction	Anaerobic
HaNAC35	ARE	AAACCA	1321	6	-	cis-acting regulatory element essential for the anaerobic induction	Anaerobic
HaNAC35	ARE	AAACCA	1708	6	+	cis-acting regulatory element essential for the anaerobic induction	Anaerobic
HaNAC35	LTR	CCGAAA	34	6	-	cis-acting element involved in low-temperature responsiveness	Low-temperature
HaNAC35	LTR	CCGAAA	1325	6	-	cis-acting element involved in low-temperature responsiveness	Low-temperature
HaNAC35	MBS	CAACTG	1583	6	-	MYB binding site involved in drought-inducibility	Drought
HaNAC35	TCA-element	CCATCTTTTT	1246	9	-	cis-acting element involved in salicylic acid responsiveness	Salicylic acid
HaNAC35	chs-CMA2a	TCACTTGA	1962	8	-	part of a light responsive element	Light
HaNAC35	TCT-motif	TCTTAC	1881	6	+	part of a light responsive element	Light
HaNAC35	TGA-element	AACGAC	559	6	-	auxin-responsive element	Auxin
HaNAC35	TGA-element	AACGAC	1887	6	+	auxin-responsive element	Auxin
HaNAC35	ABRE	CACGTG	176	6	+	cis-acting element involved in the abscisic acid responsiveness	Abscisic acid
HaNAC35	ABRE	ACGTG	177	5	+	cis-acting element involved in the abscisic acid responsiveness	Abscisic acid
HaNAC35	ABRE	ACGTG	822	5	-	cis-acting element involved in the abscisic acid responsiveness	Abscisic acid
HaNAC36	ACE	CTAACGTATT	1666	9	-	cis-acting element involved in light responsiveness	Light
HaNAC36	CGTCA-motif	CGTCA	957	5	+	cis-acting regulatory element involved in the MeJA-responsiveness	Methyl jasmonate
HaNAC36	CAT-box	GCCACT	534	6	+	cis-acting regulatory element related to meristem expression	Meristem expression
HaNAC36	MBSI	aaaAaaC(G/C)GTTA	280	11.5	-	MYB binding site involved in flavonoid biosynthetic genes regulation	Flavonoid biosynthetic genes regulation
HaNAC36	P-box	CCTTTTG	980	7	+	gibberellin-responsive element	Gibberellin
HaNAC36	Box 4	ATTAAT	615	6	+	part of a conserved DNA module involved in light responsiveness	Light
HaNAC36	Box 4	ATTAAT	1600	6	-	part of a conserved DNA module involved in light responsiveness	Light
HaNAC36	TGACG-motif	TGACG	957	5	-	cis-acting regulatory element involved in the MeJA-responsiveness	Methyl jasmonate
HaNAC36	CAG-motif	GAAAGGCAGAC	1109	10	-	part of a light response element	Light
HaNAC36	chs-CMA1a	TTACTTAA	1266	8	+	part of a light responsive element	Light
HaNAC36	Sp1	GGGCGG	1003	6	+	light responsive element	Light
HaNAC36	Sp1	GGGCGG	1848	6	+	light responsive element	Light
HaNAC36	TC-rich repeats	ATTCTCTAAC	1964	9	+	cis-acting element involved in defense and stress responsiveness	Defense and stress
HaNAC36	G-box	TACGTG	1285	6	+	cis-acting regulatory element involved in light responsiveness	Light
HaNAC36	G-box	TACGTG	1406	6	+	cis-acting regulatory element involved in light responsiveness	Light
HaNAC36	G-box	TACGTG	1460	6	-	cis-acting regulatory element involved in light responsiveness	Light
HaNAC36	O2-site	GATGACATGG	314	9	-	cis-acting regulatory element involved in zein metabolism regulation	Zein metabolism regulation
HaNAC36	O2-site	GATGACATGG	1174	9	+	cis-acting regulatory element involved in zein metabolism regulation	Zein metabolism regulation
HaNAC36	GT1-motif	GGTTAA	279	6	-	light responsive element	Light
HaNAC36	GT1-motif	GGTTAA	411	6	-	light responsive element	Light
HaNAC36	GT1-motif	GGTTAA	713	6	-	light responsive element	Light
HaNAC36	GT1-motif	GGTTAA	741	6	-	light responsive element	Light
HaNAC36	GT1-motif	GGTTAA	766	6	-	light responsive element	Light
HaNAC36	GT1-motif	GGTTAA	1211	6	-	light responsive element	Light
HaNAC36	GT1-motif	GGTTAA	1857	6	-	light responsive element	Light
HaNAC36	ARE	AAACCA	263	6	-	cis-acting regulatory element essential for the anaerobic induction	Anaerobic
HaNAC36	ARE	AAACCA	1396	6	+	cis-acting regulatory element essential for the anaerobic induction	Anaerobic
HaNAC36	ARE	AAACCA	1566	6	-	cis-acting regulatory element essential for the anaerobic induction	Anaerobic
HaNAC36	ARE	AAACCA	1951	6	+	cis-acting regulatory element essential for the anaerobic induction	Anaerobic
HaNAC36	LTR	CCGAAA	1242	6	-	cis-acting element involved in low-temperature responsiveness	Low-temperature
HaNAC36	MBS	CAACTG	1748	6	+	MYB binding site involved in drought-inducibility	Drought
HaNAC36	MBS	CAACTG	1978	6	+	MYB binding site involved in drought-inducibility	Drought
HaNAC36	TCA-element	CCATCTTTTT	781	9	+	cis-acting element involved in salicylic acid responsiveness	Salicylic acid
HaNAC36	TGA-element	AACGAC	560	6	+	auxin-responsive element	Auxin
HaNAC36	TGA-element	AACGAC	1944	6	+	auxin-responsive element	Auxin
HaNAC36	ABRE	ACGTG	1286	5	+	cis-acting element involved in the abscisic acid responsiveness	Abscisic acid
HaNAC36	ABRE	ACGTG	1407	5	+	cis-acting element involved in the abscisic acid responsiveness	Abscisic acid
HaNAC36	ABRE	ACGTG	1460	5	-	cis-acting element involved in the abscisic acid responsiveness	Abscisic acid
HaNAC37	CGTCA-motif	CGTCA	1293	5	-	cis-acting regulatory element involved in the MeJA-responsiveness	Methyl jasmonate
HaNAC37	CGTCA-motif	CGTCA	1443	5	+	cis-acting regulatory element involved in the MeJA-responsiveness	Methyl jasmonate
HaNAC37	CGTCA-motif	CGTCA	1592	5	+	cis-acting regulatory element involved in the MeJA-responsiveness	Methyl jasmonate
HaNAC37	AE-box	AGAAACAA	1235	8	+	part of a module for light response	Light
HaNAC37	I-box	AAGATAAGGCT	112	10	+	part of a light responsive element	Light
HaNAC37	Box 4	ATTAAT	897	6	+	part of a conserved DNA module involved in light responsiveness	Light
HaNAC37	Box 4	ATTAAT	941	6	+	part of a conserved DNA module involved in light responsiveness	Light
HaNAC37	Box 4	ATTAAT	1546	6	-	part of a conserved DNA module involved in light responsiveness	Light
HaNAC37	TCCC-motif	TCTCCCT	845	7	+	part of a light responsive element	Light
HaNAC37	TGACG-motif	TGACG	1293	5	+	cis-acting regulatory element involved in the MeJA-responsiveness	Methyl jasmonate
HaNAC37	TGACG-motif	TGACG	1443	5	-	cis-acting regulatory element involved in the MeJA-responsiveness	Methyl jasmonate
HaNAC37	TGACG-motif	TGACG	1592	5	-	cis-acting regulatory element involved in the MeJA-responsiveness	Methyl jasmonate
HaNAC37	TATC-box	TATCCCA	964	7	+	cis-acting element involved in gibberellin-responsiveness	Gibberellin
HaNAC37	G-Box	CACGTG	1023	6	-	cis-acting regulatory element involved in light responsiveness	Light
HaNAC37	GATA-motif	GATAGGG	1045	7	+	part of a light responsive element	Light
HaNAC37	G-box	CACGTC	756	6	+	cis-acting regulatory element involved in light responsiveness	Light
HaNAC37	G-box	ACACGTG(G/t)CACC	1018	10.5	-	cis-acting regulatory element involved in light responsiveness	Light
HaNAC37	G-box	ACACGTGT	1022	8	-	cis-acting regulatory element involved in light responsiveness	Light
HaNAC37	G-box	CACGTG	1023	6	-	cis-acting regulatory element involved in light responsiveness	Light
HaNAC37	G-box	CACGTC	1590	6	+	cis-acting regulatory element involved in light responsiveness	Light
HaNAC37	O2-site	GATGATGTGG	1589	9	-	cis-acting regulatory element involved in zein metabolism regulation	Zein metabolism regulation
HaNAC37	GT1-motif	GGTTAA	573	6	+	light responsive element	Light
HaNAC37	GT1-motif	GGTTAAT	1106	7	-	light responsive element	Light
HaNAC37	GT1-motif	GGTTAA	1107	6	-	light responsive element	Light
HaNAC37	MRE	AACCTAA	1188	7	+	MYB binding site involved in light responsiveness	Light
HaNAC37	ARE	AAACCA	1675	6	+	cis-acting regulatory element essential for the anaerobic induction	Anaerobic
HaNAC37	LTR	CCGAAA	538	6	-	cis-acting element involved in low-temperature responsiveness	Low-temperature
HaNAC37	MBS	CAACTG	431	6	-	MYB binding site involved in drought-inducibility	Drought
HaNAC37	TCA-element	CCATCTTTTT	1572	9	-	cis-acting element involved in salicylic acid responsiveness	Salicylic acid
HaNAC37	chs-CMA2a	TCACTTGA	92	8	-	part of a light responsive element	Light
HaNAC37	ABRE	ACGTG	756	5	-	cis-acting element involved in the abscisic acid responsiveness	Abscisic acid
HaNAC37	ABRE	CACGTG	1023	6	-	cis-acting element involved in the abscisic acid responsiveness	Abscisic acid
HaNAC37	ABRE	ACGTG	1024	5	+	cis-acting element involved in the abscisic acid responsiveness	Abscisic acid
HaNAC37	ABRE	ACGTG	1590	5	-	cis-acting element involved in the abscisic acid responsiveness	Abscisic acid
HaNAC38	P-box	CCTTTTG	1127	7	-	gibberellin-responsive element	Gibberellin
HaNAC38	AE-box	AGAAACAA	1391	8	-	part of a module for light response	Light
HaNAC38	I-box	AAGATAAGGCT	1862	10	+	part of a light responsive element	Light
HaNAC38	GCN4_motif	TGAGTCA	1610	7	-	cis-regulatory element involved in endosperm expression	Endosperm expression
HaNAC38	GATA-motif	GATAGGA	607	7	+	part of a light responsive element	Light
HaNAC38	ARE	AAACCA	930	6	+	cis-acting regulatory element essential for the anaerobic induction	Anaerobic
HaNAC38	ARE	AAACCA	1334	6	+	cis-acting regulatory element essential for the anaerobic induction	Anaerobic
HaNAC38	MBS	CAACTG	1749	6	-	MYB binding site involved in drought-inducibility	Drought
HaNAC38	GA-motif	ATAGATAA	1711	8	+	part of a light responsive element	Light
HaNAC38	TCT-motif	TCTTAC	249	6	+	part of a light responsive element	Light
HaNAC38	TCT-motif	TCTTAC	1115	6	-	part of a light responsive element	Light
HaNAC39	ACE	CTAACGTATT	897	10	-	cis-acting element involved in light responsiveness	Light
HaNAC39	CAT-box	GCCACT	574	6	-	cis-acting regulatory element related to meristem expression	Meristem expression
HaNAC39	I-box	atGATAAGGTC	729	10	-	part of a light responsive element	Light
HaNAC39	I-box	AAGATAAGGCT	1963	10	+	part of a light responsive element	Light
HaNAC39	Box 4	ATTAAT	489	6	+	part of a conserved DNA module involved in light responsiveness	Light
HaNAC39	Box 4	ATTAAT	650	6	+	part of a conserved DNA module involved in light responsiveness	Light
HaNAC39	Box 4	ATTAAT	1041	6	-	part of a conserved DNA module involved in light responsiveness	Light
HaNAC39	Box 4	ATTAAT	1244	6	-	part of a conserved DNA module involved in light responsiveness	Light
HaNAC39	Box 4	ATTAAT	1288	6	-	part of a conserved DNA module involved in light responsiveness	Light
HaNAC39	ATC-motif	AGTAATCT	1371	8	-	part of a conserved DNA module involved in light responsiveness	Light
HaNAC39	GATA-motif	AAGATAAGATT	329	10	+	part of a light responsive element	Light
HaNAC39	GT1-motif	GGTTAAT	1186	7	-	light responsive element	Light
HaNAC39	GT1-motif	GGTTAA	1187	6	-	light responsive element	Light
HaNAC39	MRE	AACCTAA	1861	7	+	MYB binding site involved in light responsiveness	Light
HaNAC39	LAMP-element	CTTTATCA	731	8	+	part of a light responsive element	Light
HaNAC39	ARE	AAACCA	1577	6	+	cis-acting regulatory element essential for the anaerobic induction	Anaerobic
HaNAC39	TATC-box	TATCCCA	213	7	+	cis-acting element involved in gibberellin-responsiveness	Gibberellin
HaNAC39	TCT-motif	TCTTAC	1034	6	+	part of a light responsive element	Light
HaNAC39	TCT-motif	TCTTAC	1755	6	+	part of a light responsive element	Light
HaNAC39	TCT-motif	TCTTAC	1783	6	+	part of a light responsive element	Light
HaNAC39	TGA-element	AACGAC	1494	6	-	auxin-responsive element	Auxin
HaNAC40	AE-box	AGAAACAA	1793	8	+	part of a module for light response	Light
HaNAC40	AE-box	AGAAACAA	1965	8	-	part of a module for light response	Light
HaNAC40	I-box	GTATAAGGCC	519	9	+	part of a light responsive element	Light
HaNAC40	Box 4	ATTAAT	847	6	+	part of a conserved DNA module involved in light responsiveness	Light
HaNAC40	Box 4	ATTAAT	880	6	+	part of a conserved DNA module involved in light responsiveness	Light
HaNAC40	Box 4	ATTAAT	1817	6	-	part of a conserved DNA module involved in light responsiveness	Light
HaNAC40	Box 4	ATTAAT	1856	6	-	part of a conserved DNA module involved in light responsiveness	Light
HaNAC40	chs-CMA1a	TTACTTAA	21	8	+	part of a light responsive element	Light
HaNAC40	chs-CMA1a	TTACTTAA	127	8	-	part of a light responsive element	Light
HaNAC40	TC-rich repeats	GTTTTCTTAC	162	9	+	cis-acting element involved in defense and stress responsiveness	Defense and stress
HaNAC40	GCN4_motif	TGAGTCA	1682	7	+	cis-regulatory element involved in endosperm expression	Endosperm expression
HaNAC40	G-Box	CACGTG	662	6	+	cis-acting regulatory element involved in light responsiveness	Light
HaNAC40	G-box	CACGTG	662	6	+	cis-acting regulatory element involved in light responsiveness	Light
HaNAC40	O2-site	GATGATGTGG	293	9	+	cis-acting regulatory element involved in zein metabolism regulation	Zein metabolism regulation
HaNAC40	O2-site	GATGATGTGG	394	9	+	cis-acting regulatory element involved in zein metabolism regulation	Zein metabolism regulation
HaNAC40	ARE	AAACCA	1203	6	-	cis-acting regulatory element essential for the anaerobic induction	Anaerobic
HaNAC40	ARE	AAACCA	1209	6	-	cis-acting regulatory element essential for the anaerobic induction	Anaerobic
HaNAC40	LTR	CCGAAA	1926	6	-	cis-acting element involved in low-temperature responsiveness	Low-temperature
HaNAC40	MBS	CAACTG	1468	6	+	MYB binding site involved in drought-inducibility	Drought
HaNAC40	TCA-element	CCATCTTTTT	478	9	-	cis-acting element involved in salicylic acid responsiveness	Salicylic acid
HaNAC40	TCT-motif	TCTTAC	308	6	-	part of a light responsive element	Light
HaNAC40	TCT-motif	TCTTAC	318	6	-	part of a light responsive element	Light
HaNAC40	ABRE	CACGTG	662	6	+	cis-acting element involved in the abscisic acid responsiveness	Abscisic acid
HaNAC40	ABRE	ACGTG	663	5	+	cis-acting element involved in the abscisic acid responsiveness	Abscisic acid
HaNAC40	RY-element	CATGCATG	1933	8	-	cis-acting regulatory element involved in seed-specific regulation	Seed-specific regulation
HaNAC40	RY-element	CATGCATG	1937	8	-	cis-acting regulatory element involved in seed-specific regulation	Seed-specific regulation
HaNAC40	RY-element	CATGCATG	1941	8	-	cis-acting regulatory element involved in seed-specific regulation	Seed-specific regulation
HaNAC41	CGTCA-motif	CGTCA	892	5	-	cis-acting regulatory element involved in the MeJA-responsiveness	Methyl jasmonate
HaNAC41	Gap-box	CAAATGAA(A/G)A	1757	9.5	-	part of a light responsive element	Light
HaNAC41	Box 4	ATTAAT	455	6	+	part of a conserved DNA module involved in light responsiveness	Light
HaNAC41	Box 4	ATTAAT	1509	6	-	part of a conserved DNA module involved in light responsiveness	Light
HaNAC41	Box 4	ATTAAT	1528	6	-	part of a conserved DNA module involved in light responsiveness	Light
HaNAC41	Box 4	ATTAAT	1699	6	-	part of a conserved DNA module involved in light responsiveness	Light
HaNAC41	TGACG-motif	TGACG	892	5	+	cis-acting regulatory element involved in the MeJA-responsiveness	Methyl jasmonate
HaNAC41	TGA-box	TGACGTAA	892	8	+	part of an auxin-responsive element	Auxin
HaNAC41	TC-rich repeats	GTTTTCTTAC	250	9	-	cis-acting element involved in defense and stress responsiveness	Defense and stress
HaNAC41	GCN4_motif	TGAGTCA	1783	7	+	cis-regulatory element involved in endosperm expression	Endosperm expression
HaNAC41	G-Box	CACGTT	776	6	+	cis-acting regulatory element involved in light responsiveness	Light
HaNAC41	GATA-motif	GATAGGG	1896	7	-	part of a light responsive element	Light
HaNAC41	G-box	TACGTG	117	6	-	cis-acting regulatory element involved in light responsiveness	Light
HaNAC41	G-box	CACGTC	511	6	+	cis-acting regulatory element involved in light responsiveness	Light
HaNAC41	O2-site	GATGATGTGG	657	9	+	cis-acting regulatory element involved in zein metabolism regulation	Zein metabolism regulation
HaNAC41	GT1-motif	GGTTAA	1190	6	-	light responsive element	Light
HaNAC41	MRE	AACCTAA	1323	7	-	MYB binding site involved in light responsiveness	Light
HaNAC41	MRE	AACCTAA	1470	7	-	MYB binding site involved in light responsiveness	Light
HaNAC41	ARE	AAACCA	377	6	-	cis-acting regulatory element essential for the anaerobic induction	Anaerobic
HaNAC41	ARE	AAACCA	971	6	-	cis-acting regulatory element essential for the anaerobic induction	Anaerobic
HaNAC41	GC-motif	CCCCCG	725	6	-	enhancer-like element involved in anoxic specific inducibility	Anaerobic
HaNAC41	ABRE	ACGTG	117	5	-	cis-acting element involved in the abscisic acid responsiveness	Abscisic acid
HaNAC41	ABRE	ACGTG	511	5	-	cis-acting element involved in the abscisic acid responsiveness	Abscisic acid
HaNAC41	ABRE	ACGTG	776	5	-	cis-acting element involved in the abscisic acid responsiveness	Abscisic acid
HaNAC41	RY-element	CATGCATG	1419	8	-	cis-acting regulatory element involved in seed-specific regulation	Seed-specific regulation
HaNAC41	RY-element	CATGCATG	1609	8	-	cis-acting regulatory element involved in seed-specific regulation	Seed-specific regulation
HaNAC41	RY-element	CATGCATG	1613	8	-	cis-acting regulatory element involved in seed-specific regulation	Seed-specific regulation
HaNAC42	CGTCA-motif	CGTCA	470	5	+	cis-acting regulatory element involved in the MeJA-responsiveness	Methyl jasmonate
HaNAC42	CGTCA-motif	CGTCA	1298	5	+	cis-acting regulatory element involved in the MeJA-responsiveness	Methyl jasmonate
HaNAC42	CGTCA-motif	CGTCA	1338	5	+	cis-acting regulatory element involved in the MeJA-responsiveness	Methyl jasmonate
HaNAC42	ACA-motif	AATCACAACCATA	973	12	+	part of gapA in (gapA-CMA1) involved with light responsiveness	Light
HaNAC42	Box 4	ATTAAT	56	6	+	part of a conserved DNA module involved in light responsiveness	Light
HaNAC42	Box 4	ATTAAT	68	6	+	part of a conserved DNA module involved in light responsiveness	Light
HaNAC42	Box 4	ATTAAT	1025	6	-	part of a conserved DNA module involved in light responsiveness	Light
HaNAC42	Box 4	ATTAAT	1099	6	-	part of a conserved DNA module involved in light responsiveness	Light
HaNAC42	Box 4	ATTAAT	1828	6	-	part of a conserved DNA module involved in light responsiveness	Light
HaNAC42	circadian	CAAAGATATC	1394	9	-	cis-acting regulatory element involved in circadian control	Circadian control
HaNAC42	TGACG-motif	TGACG	470	5	-	cis-acting regulatory element involved in the MeJA-responsiveness	Methyl jasmonate
HaNAC42	TGACG-motif	TGACG	1298	5	-	cis-acting regulatory element involved in the MeJA-responsiveness	Methyl jasmonate
HaNAC42	TGACG-motif	TGACG	1338	5	-	cis-acting regulatory element involved in the MeJA-responsiveness	Methyl jasmonate
HaNAC42	TATC-box	TATCCCA	1558	7	+	cis-acting element involved in gibberellin-responsiveness	Gibberellin
HaNAC42	Sp1	GGGCGG	33	6	+	light responsive element	Light
HaNAC42	Sp1	GGGCGG	1483	6	+	light responsive element	Light
HaNAC42	AT1-motif	AATTATTTTTTATT	1834	13	+	part of a light responsive module	Light
HaNAC42	TC-rich repeats	ATTCTCTAAC	1028	9	+	cis-acting element involved in defense and stress responsiveness	Defense and stress
HaNAC42	G-Box	CACGTT	1429	6	-	cis-acting regulatory element involved in light responsiveness	Light
HaNAC42	GATA-motif	GATAGGG	1555	7	-	part of a light responsive element	Light
HaNAC42	G-box	CACGAC	1497	6	-	cis-acting regulatory element involved in light responsiveness	Light
HaNAC42	G-box	CACGTC	1731	6	-	cis-acting regulatory element involved in light responsiveness	Light
HaNAC42	O2-site	GATGA(C/T)(A/G)TG(A/G)	967	8	-	cis-acting regulatory element involved in zein metabolism regulation	Zein metabolism regulation
HaNAC42	GT1-motif	GGTTAA	194	6	+	light responsive element	Light
HaNAC42	GT1-motif	GGTTAA	706	6	-	light responsive element	Light
HaNAC42	MRE	AACCTAA	225	7	+	MYB binding site involved in light responsiveness	Light
HaNAC42	LTR	CCGAAA	1172	6	-	cis-acting element involved in low-temperature responsiveness	Low-temperature
HaNAC42	MBS	CAACTG	1751	6	-	MYB binding site involved in drought-inducibility	Drought
HaNAC42	GC-motif	CCCCCG	62	6	-	enhancer-like element involved in anoxic specific inducibility	Anaerobic
HaNAC42	TCA-element	CCATCTTTTT	236	9	+	cis-acting element involved in salicylic acid responsiveness	Salicylic acid
HaNAC42	TCT-motif	TCTTAC	349	6	-	part of a light responsive element	Light
HaNAC42	ABRE	ACGTG	1430	5	+	cis-acting element involved in the abscisic acid responsiveness	Abscisic acid
HaNAC42	ABRE	ACGTG	1732	5	+	cis-acting element involved in the abscisic acid responsiveness	Abscisic acid
HaNAC42	ATCT-motif	AATCTAATCC	1594	9	-	part of a conserved DNA module involved in light responsiveness	Light
HaNAC43	CGTCA-motif	CGTCA	1372	5	-	cis-acting regulatory element involved in the MeJA-responsiveness	Methyl jasmonate
HaNAC43	CGTCA-motif	CGTCA	1551	5	-	cis-acting regulatory element involved in the MeJA-responsiveness	Methyl jasmonate
HaNAC43	CGTCA-motif	CGTCA	1759	5	+	cis-acting regulatory element involved in the MeJA-responsiveness	Methyl jasmonate
HaNAC43	CAT-box	GCCACT	1683	6	-	cis-acting regulatory element related to meristem expression	Meristem expression
HaNAC43	Box 4	ATTAAT	225	6	+	part of a conserved DNA module involved in light responsiveness	Light
HaNAC43	Box 4	ATTAAT	854	6	+	part of a conserved DNA module involved in light responsiveness	Light
HaNAC43	TGACG-motif	TGACG	1372	5	+	cis-acting regulatory element involved in the MeJA-responsiveness	Methyl jasmonate
HaNAC43	TGACG-motif	TGACG	1551	5	+	cis-acting regulatory element involved in the MeJA-responsiveness	Methyl jasmonate
HaNAC43	TGACG-motif	TGACG	1759	5	-	cis-acting regulatory element involved in the MeJA-responsiveness	Methyl jasmonate
HaNAC43	LAMP-element	CTTTATCA	259	8	+	part of a light responsive element	Light
HaNAC43	Sp1	GGGCGG	1695	6	-	light responsive element	Light
HaNAC43	G-Box	CACGTT	1942	6	+	cis-acting regulatory element involved in light responsiveness	Light
HaNAC43	G-box	TACGTG	246	6	-	cis-acting regulatory element involved in light responsiveness	Light
HaNAC43	O2-site	GATGA(C/T)(A/G)TG(A/G)	1833	8	-	cis-acting regulatory element involved in zein metabolism regulation	Zein metabolism regulation
HaNAC43	MRE	AACCTAA	1201	7	-	MYB binding site involved in light responsiveness	Light
HaNAC43	ARE	AAACCA	912	6	-	cis-acting regulatory element essential for the anaerobic induction	Anaerobic
HaNAC43	ARE	AAACCA	1613	6	+	cis-acting regulatory element essential for the anaerobic induction	Anaerobic
HaNAC43	GC-motif	CCCCCG	1747	6	-	enhancer-like element involved in anoxic specific inducibility	Anaerobic
HaNAC43	TCA-element	CCATCTTTTT	57	9	-	cis-acting element involved in salicylic acid responsiveness	Salicylic acid
HaNAC43	TCA-element	CCATCTTTTT	102	9	-	cis-acting element involved in salicylic acid responsiveness	Salicylic acid
HaNAC43	MSA-like	TCAAACGGT	841	9	+	cis-acting element involved in cell cycle regulation	Cell cycle regulation
HaNAC43	ABRE	ACGTG	246	5	-	cis-acting element involved in the abscisic acid responsiveness	Abscisic acid
HaNAC43	ABRE	AACCCGG	1743	7	+	cis-acting element involved in the abscisic acid responsiveness	Abscisic acid
HaNAC43	ABRE	ACGTG	1942	5	-	cis-acting element involved in the abscisic acid responsiveness	Abscisic acid
HaNAC44	ACE	GACACGTATG	1102	9	+	cis-acting element involved in light responsiveness	Light
HaNAC44	CGTCA-motif	CGTCA	391	5	-	cis-acting regulatory element involved in the MeJA-responsiveness	Methyl jasmonate
HaNAC44	CAT-box	GCCACT	375	6	-	cis-acting regulatory element related to meristem expression	Meristem expression
HaNAC44	CAT-box	GCCACT	511	6	-	cis-acting regulatory element related to meristem expression	Meristem expression
HaNAC44	P-box	CCTTTTG	1073	7	+	gibberellin-responsive element	Gibberellin
HaNAC44	AE-box	AGAAACTT	1268	8	-	part of a module for light response	Light
HaNAC44	Box 4	ATTAAT	980	6	+	part of a conserved DNA module involved in light responsiveness	Light
HaNAC44	TCCC-motif	TCTCCCT	1386	7	+	part of a light responsive element	Light
HaNAC44	TGACG-motif	TGACG	391	5	+	cis-acting regulatory element involved in the MeJA-responsiveness	Methyl jasmonate
HaNAC44	TC-rich repeats	GTTTTCTTAC	1651	9	+	cis-acting element involved in defense and stress responsiveness	Defense and stress
HaNAC44	G-box	CACGAC	656	6	-	cis-acting regulatory element involved in light responsiveness	Light
HaNAC44	O2-site	GATGATGTGG	1560	9	-	cis-acting regulatory element involved in zein metabolism regulation	Zein metabolism regulation
HaNAC44	GT1-motif	GGTTAA	1972	6	-	light responsive element	Light
HaNAC44	ARE	AAACCA	957	6	+	cis-acting regulatory element essential for the anaerobic induction	Anaerobic
HaNAC44	MBS	CAACTG	1449	6	+	MYB binding site involved in drought-inducibility	Drought
HaNAC44	TCA-element	CCATCTTTTT	708	9	-	cis-acting element involved in salicylic acid responsiveness	Salicylic acid
HaNAC44	MSA-like	(T/C)C(T/C)AACGG(T/C)(T/C)A	418	8.5	-	cis-acting element involved in cell cycle regulation	Cell cycle regulation
HaNAC44	TCT-motif	TCTTAC	880	6	-	part of a light responsive element	Light
HaNAC44	TGA-element	AACGAC	1471	6	+	auxin-responsive element	Auxin
HaNAC45	Sp1	GGGCGG	1547	6	+	light responsive element	Light
HaNAC45	TC-rich repeats	GTTTTCTTAC	158	9	-	cis-acting element involved in defense and stress responsiveness	Defense and stress
HaNAC45	TC-rich repeats	GTTTTCTTAC	567	9	+	cis-acting element involved in defense and stress responsiveness	Defense and stress
HaNAC45	P-box	CCTTTTG	692	7	-	gibberellin-responsive element	Gibberellin
HaNAC45	P-box	CCTTTTG	1012	7	+	gibberellin-responsive element	Gibberellin
HaNAC45	AE-box	AGAAACAA	97	8	-	part of a module for light response	Light
HaNAC45	Box 4	ATTAAT	418	6	+	part of a conserved DNA module involved in light responsiveness	Light
HaNAC45	Box 4	ATTAAT	529	6	+	part of a conserved DNA module involved in light responsiveness	Light
HaNAC45	TCCC-motif	TCTCCCT	1858	7	+	part of a light responsive element	Light
HaNAC45	G-Box	CACGTT	766	6	-	cis-acting regulatory element involved in light responsiveness	Light
HaNAC45	G-Box	CACGTT	1067	6	-	cis-acting regulatory element involved in light responsiveness	Light
HaNAC45	GT1-motif	GGTTAAT	1651	7	-	light responsive element	Light
HaNAC45	GT1-motif	GGTTAA	1652	6	-	light responsive element	Light
HaNAC45	ARE	AAACCA	327	6	-	cis-acting regulatory element essential for the anaerobic induction	Anaerobic
HaNAC45	ARE	AAACCA	405	6	+	cis-acting regulatory element essential for the anaerobic induction	Anaerobic
HaNAC45	ARE	AAACCA	807	6	-	cis-acting regulatory element essential for the anaerobic induction	Anaerobic
HaNAC45	ARE	AAACCA	1461	6	-	cis-acting regulatory element essential for the anaerobic induction	Anaerobic
HaNAC45	LTR	CCGAAA	924	6	-	cis-acting element involved in low-temperature responsiveness	Low-temperature
HaNAC45	GA-motif	ATAGATAA	1151	8	+	part of a light responsive element	Light
HaNAC45	TCA-element	TCAGAAGAGG	1919	9	-	cis-acting element involved in salicylic acid responsiveness	Salicylic acid
HaNAC45	TCA-element	CCATCTTTTT	1931	9	-	cis-acting element involved in salicylic acid responsiveness	Salicylic acid
HaNAC45	TCT-motif	TCTTAC	1524	6	-	part of a light responsive element	Light
HaNAC45	ABRE	ACGTG	767	5	+	cis-acting element involved in the abscisic acid responsiveness	Abscisic acid
HaNAC45	ABRE	ACGTG	1068	5	+	cis-acting element involved in the abscisic acid responsiveness	Abscisic acid
HaNAC45	ABRE	AACCCGG	1664	7	+	cis-acting element involved in the abscisic acid responsiveness	Abscisic acid
HaNAC46	TC-rich repeats	GTTTTCTTAC	1934	9	-	cis-acting element involved in defense and stress responsiveness	Defense and stress
HaNAC46	AE-box	AGAAACTT	592	8	+	part of a module for light response	Light
HaNAC46	AE-box	AGAAACTT	1722	8	-	part of a module for light response	Light
HaNAC46	I-box	gGATAAGGTG	1461	9	-	part of a light responsive element	Light
HaNAC46	Box 4	ATTAAT	748	6	+	part of a conserved DNA module involved in light responsiveness	Light
HaNAC46	Box 4	ATTAAT	1511	6	-	part of a conserved DNA module involved in light responsiveness	Light
HaNAC46	Box 4	ATTAAT	1665	6	-	part of a conserved DNA module involved in light responsiveness	Light
HaNAC46	G-Box	CACGTT	738	6	-	cis-acting regulatory element involved in light responsiveness	Light
HaNAC46	G-Box	CACGTT	790	6	-	cis-acting regulatory element involved in light responsiveness	Light
HaNAC46	G-Box	CACGTT	811	6	-	cis-acting regulatory element involved in light responsiveness	Light
HaNAC46	GATA-motif	AAGATAAGATT	268	10	-	part of a light responsive element	Light
HaNAC46	GATA-motif	AAGATAAGATT	1878	10	+	part of a light responsive element	Light
HaNAC46	G-box	TACGTG	1532	6	-	cis-acting regulatory element involved in light responsiveness	Light
HaNAC46	GT1-motif	GGTTAA	862	6	-	light responsive element	Light
HaNAC46	MRE	AACCTAA	1710	7	+	MYB binding site involved in light responsiveness	Light
HaNAC46	ARE	AAACCA	563	6	-	cis-acting regulatory element essential for the anaerobic induction	Anaerobic
HaNAC46	ARE	AAACCA	650	6	+	cis-acting regulatory element essential for the anaerobic induction	Anaerobic
HaNAC46	ARE	AAACCA	1528	6	+	cis-acting regulatory element essential for the anaerobic induction	Anaerobic
HaNAC46	ARE	AAACCA	1715	6	+	cis-acting regulatory element essential for the anaerobic induction	Anaerobic
HaNAC46	LTR	CCGAAA	1278	6	+	cis-acting element involved in low-temperature responsiveness	Low-temperature
HaNAC46	LTR	CCGAAA	1627	6	-	cis-acting element involved in low-temperature responsiveness	Low-temperature
HaNAC46	LTR	CCGAAA	1983	6	-	cis-acting element involved in low-temperature responsiveness	Low-temperature
HaNAC46	TCA-element	CCATCTTTTT	339	9	+	cis-acting element involved in salicylic acid responsiveness	Salicylic acid
HaNAC46	TGA-element	AACGAC	1496	6	+	auxin-responsive element	Auxin
HaNAC46	ABRE	TACGGTC	676	7	-	cis-acting element involved in the abscisic acid responsiveness	Abscisic acid
HaNAC46	ABRE	ACGTG	739	5	+	cis-acting element involved in the abscisic acid responsiveness	Abscisic acid
HaNAC46	ABRE	ACGTG	791	5	+	cis-acting element involved in the abscisic acid responsiveness	Abscisic acid
HaNAC46	ABRE	ACGTG	812	5	+	cis-acting element involved in the abscisic acid responsiveness	Abscisic acid
HaNAC46	ABRE	ACGTG	1532	5	-	cis-acting element involved in the abscisic acid responsiveness	Abscisic acid
HaNAC47	CGTCA-motif	CGTCA	583	5	-	cis-acting regulatory element involved in the MeJA-responsiveness	Methyl jasmonate
HaNAC47	CGTCA-motif	CGTCA	1784	5	+	cis-acting regulatory element involved in the MeJA-responsiveness	Methyl jasmonate
HaNAC47	SARE	TTCGACCATCTT	825	11	-	cis-acting element involved in salicylic acid responsiveness	Salicylic acid
HaNAC47	CAT-box	GCCACT	1401	6	-	cis-acting regulatory element related to meristem expression	Meristem expression
HaNAC47	P-box	CCTTTTG	1375	7	+	gibberellin-responsive element	Gibberellin
HaNAC47	Box 4	ATTAAT	879	6	+	part of a conserved DNA module involved in light responsiveness	Light
HaNAC47	TGACG-motif	TGACG	583	5	+	cis-acting regulatory element involved in the MeJA-responsiveness	Methyl jasmonate
HaNAC47	TGACG-motif	TGACG	1784	5	-	cis-acting regulatory element involved in the MeJA-responsiveness	Methyl jasmonate
HaNAC47	chs-CMA1a	TTACTTAA	884	8	+	part of a light responsive element	Light
HaNAC47	Sp1	GGGCGG	1561	6	-	light responsive element	Light
HaNAC47	G-Box	CACGTG	788	6	+	cis-acting regulatory element involved in light responsiveness	Light
HaNAC47	G-Box	CACGTG	1797	6	-	cis-acting regulatory element involved in light responsiveness	Light
HaNAC47	G-box	TACGTG	723	6	+	cis-acting regulatory element involved in light responsiveness	Light
HaNAC47	G-box	CACGTG	788	6	+	cis-acting regulatory element involved in light responsiveness	Light
HaNAC47	G-box	CACGTG	1797	6	-	cis-acting regulatory element involved in light responsiveness	Light
HaNAC47	O2-site	GATGATGTGG	502	9	-	cis-acting regulatory element involved in zein metabolism regulation	Zein metabolism regulation
HaNAC47	O2-site	GATGA(C/T)(A/G)TG(A/G)	1607	8	-	cis-acting regulatory element involved in zein metabolism regulation	Zein metabolism regulation
HaNAC47	GT1-motif	GGTTAAT	178	7	-	light responsive element	Light
HaNAC47	GT1-motif	GGTTAA	179	6	-	light responsive element	Light
HaNAC47	GT1-motif	GGTTAAT	199	7	+	light responsive element	Light
HaNAC47	GT1-motif	GGTTAA	904	6	-	light responsive element	Light
HaNAC47	MRE	AACCTAA	218	7	-	MYB binding site involved in light responsiveness	Light
HaNAC47	ARE	AAACCA	353	6	+	cis-acting regulatory element essential for the anaerobic induction	Anaerobic
HaNAC47	ARE	AAACCA	377	6	+	cis-acting regulatory element essential for the anaerobic induction	Anaerobic
HaNAC47	ARE	AAACCA	1590	6	-	cis-acting regulatory element essential for the anaerobic induction	Anaerobic
HaNAC47	GC-motif	CCCCCG	1541	6	-	enhancer-like element involved in anoxic specific inducibility	Anaerobic
HaNAC47	ABRE	ACGTG	724	5	+	cis-acting element involved in the abscisic acid responsiveness	Abscisic acid
HaNAC47	ABRE	CACGTG	788	6	+	cis-acting element involved in the abscisic acid responsiveness	Abscisic acid
HaNAC47	ABRE	ACGTG	789	5	+	cis-acting element involved in the abscisic acid responsiveness	Abscisic acid
HaNAC47	ABRE	CACGTG	1797	6	-	cis-acting element involved in the abscisic acid responsiveness	Abscisic acid
HaNAC47	ABRE	ACGTG	1798	5	+	cis-acting element involved in the abscisic acid responsiveness	Abscisic acid
HaNAC48	CGTCA-motif	CGTCA	338	5	-	cis-acting regulatory element involved in the MeJA-responsiveness	Methyl jasmonate
HaNAC48	MBSI	aaaAaaC(G/C)GTTA	1688	11	+	MYB binding site involved in flavonoid biosynthetic genes regulation	Flavonoid biosynthetic genes regulation
HaNAC48	AE-box	AGAAACAA	373	8	-	part of a module for light response	Light
HaNAC48	I-box	gGATAAGGTG	173	9	+	part of a light responsive element	Light
HaNAC48	TGACG-motif	TGACG	338	5	+	cis-acting regulatory element involved in the MeJA-responsiveness	Methyl jasmonate
HaNAC48	chs-Unit 1 m1	ACCTAACCCGC	634	10	+	part of a light responsive element	Light
HaNAC48	chs-Unit 1 m1	ACCTAACCCGC	710	10	+	part of a light responsive element	Light
HaNAC48	chs-Unit 1 m1	ACCTAACCCGC	740	10	+	part of a light responsive element	Light
HaNAC48	chs-Unit 1 m1	ACCTAACCCGC	804	10	+	part of a light responsive element	Light
HaNAC48	chs-Unit 1 m1	ACCTAACCCGC	872	10	+	part of a light responsive element	Light
HaNAC48	chs-Unit 1 m1	ACCTAACCCGC	905	10	+	part of a light responsive element	Light
HaNAC48	chs-Unit 1 m1	ACCTAACCCGC	966	10	+	part of a light responsive element	Light
HaNAC48	AT1-motif	AATTATTTTTTATT	25	13	-	part of a light responsive module	Light
HaNAC48	G-Box	CACGTG	194	6	+	cis-acting regulatory element involved in light responsiveness	Light
HaNAC48	G-Box	CACGTG	1822	6	-	cis-acting regulatory element involved in light responsiveness	Light
HaNAC48	GATA-motif	AAGGATAAGG	171	9	+	part of a light responsive element	Light
HaNAC48	G-box	CACGTG	194	6	+	cis-acting regulatory element involved in light responsiveness	Light
HaNAC48	G-box	TACGTG	328	6	-	cis-acting regulatory element involved in light responsiveness	Light
HaNAC48	G-box	CACGTG	1822	6	-	cis-acting regulatory element involved in light responsiveness	Light
HaNAC48	GT1-motif	GGTTAA	78	6	+	light responsive element	Light
HaNAC48	GT1-motif	GGTTAA	173	6	+	light responsive element	Light
HaNAC48	MRE	AACCTAA	59	7	+	MYB binding site involved in light responsiveness	Light
HaNAC48	MRE	AACCTAA	623	7	+	MYB binding site involved in light responsiveness	Light
HaNAC48	MRE	AACCTAA	633	7	+	MYB binding site involved in light responsiveness	Light
HaNAC48	MRE	AACCTAA	669	7	+	MYB binding site involved in light responsiveness	Light
HaNAC48	MRE	AACCTAA	709	7	+	MYB binding site involved in light responsiveness	Light
HaNAC48	MRE	AACCTAA	739	7	+	MYB binding site involved in light responsiveness	Light
HaNAC48	MRE	AACCTAA	792	7	+	MYB binding site involved in light responsiveness	Light
HaNAC48	MRE	AACCTAA	803	7	+	MYB binding site involved in light responsiveness	Light
HaNAC48	MRE	AACCTAA	833	7	+	MYB binding site involved in light responsiveness	Light
HaNAC48	MRE	AACCTAA	871	7	+	MYB binding site involved in light responsiveness	Light
HaNAC48	MRE	AACCTAA	904	7	+	MYB binding site involved in light responsiveness	Light
HaNAC48	MRE	AACCTAA	954	7	+	MYB binding site involved in light responsiveness	Light
HaNAC48	MRE	AACCTAA	965	7	+	MYB binding site involved in light responsiveness	Light
HaNAC48	MRE	AACCTAA	1004	7	+	MYB binding site involved in light responsiveness	Light
HaNAC48	MRE	AACCTAA	1069	7	+	MYB binding site involved in light responsiveness	Light
HaNAC48	ARE	AAACCA	141	6	+	cis-acting regulatory element essential for the anaerobic induction	Anaerobic
HaNAC48	ARE	AAACCA	1926	6	-	cis-acting regulatory element essential for the anaerobic induction	Anaerobic
HaNAC48	MBS	CAACTG	249	6	-	MYB binding site involved in drought-inducibility	Drought
HaNAC48	TCT-motif	TCTTAC	1717	6	+	part of a light responsive element	Light
HaNAC48	ABRE	GACACGTGGC	192	9	-	cis-acting element involved in the abscisic acid responsiveness	Abscisic acid
HaNAC48	ABRE	CACGTG	194	6	+	cis-acting element involved in the abscisic acid responsiveness	Abscisic acid
HaNAC48	ABRE	ACGTG	195	5	+	cis-acting element involved in the abscisic acid responsiveness	Abscisic acid
HaNAC48	ABRE	ACGTG	328	5	-	cis-acting element involved in the abscisic acid responsiveness	Abscisic acid
HaNAC48	ABRE	CACGTG	1822	6	-	cis-acting element involved in the abscisic acid responsiveness	Abscisic acid
HaNAC48	ABRE	ACGTG	1823	5	+	cis-acting element involved in the abscisic acid responsiveness	Abscisic acid
HaNAC49	CGTCA-motif	CGTCA	669	5	-	cis-acting regulatory element involved in the MeJA-responsiveness	Methyl jasmonate
HaNAC49	CGTCA-motif	CGTCA	1353	5	+	cis-acting regulatory element involved in the MeJA-responsiveness	Methyl jasmonate
HaNAC49	CAT-box	GCCACT	917	6	+	cis-acting regulatory element related to meristem expression	Meristem expression
HaNAC49	Box 4	ATTAAT	1140	6	-	part of a conserved DNA module involved in light responsiveness	Light
HaNAC49	Box 4	ATTAAT	1169	6	-	part of a conserved DNA module involved in light responsiveness	Light
HaNAC49	TGACG-motif	TGACG	669	5	+	cis-acting regulatory element involved in the MeJA-responsiveness	Methyl jasmonate
HaNAC49	TGACG-motif	TGACG	1353	5	-	cis-acting regulatory element involved in the MeJA-responsiveness	Methyl jasmonate
HaNAC49	LAMP-element	CTTTATCA	376	8	+	part of a light responsive element	Light
HaNAC49	Sp1	GGGCGG	628	6	+	light responsive element	Light
HaNAC49	Sp1	GGGCGG	1070	6	-	light responsive element	Light
HaNAC49	G-Box	CACGTG	1766	6	-	cis-acting regulatory element involved in light responsiveness	Light
HaNAC49	G-box	CACGTG	1766	6	-	cis-acting regulatory element involved in light responsiveness	Light
HaNAC49	O2-site	GATGATGTGG	1774	9	-	cis-acting regulatory element involved in zein metabolism regulation	Zein metabolism regulation
HaNAC49	GT1-motif	GGTTAA	932	6	-	light responsive element	Light
HaNAC49	ARE	AAACCA	635	6	+	cis-acting regulatory element essential for the anaerobic induction	Anaerobic
HaNAC49	ARE	AAACCA	832	6	+	cis-acting regulatory element essential for the anaerobic induction	Anaerobic
HaNAC49	ARE	AAACCA	911	6	-	cis-acting regulatory element essential for the anaerobic induction	Anaerobic
HaNAC49	LTR	CCGAAA	996	6	+	cis-acting element involved in low-temperature responsiveness	Low-temperature
HaNAC49	LTR	CCGAAA	1289	6	-	cis-acting element involved in low-temperature responsiveness	Low-temperature
HaNAC49	GA-motif	ATAGATAA	1936	8	-	part of a light responsive element	Light
HaNAC49	TCA-element	TCAGAAGAGG	1319	9	+	cis-acting element involved in salicylic acid responsiveness	Salicylic acid
HaNAC49	ABRE	CACGTG	1766	6	-	cis-acting element involved in the abscisic acid responsiveness	Abscisic acid
HaNAC49	ABRE	ACGTG	1767	5	+	cis-acting element involved in the abscisic acid responsiveness	Abscisic acid
HaNAC49	ATCT-motif	AATCTAATCC	1917	9	+	part of a conserved DNA module involved in light responsiveness	Light
HaNAC50	CGTCA-motif	CGTCA	901	5	+	cis-acting regulatory element involved in the MeJA-responsiveness	Methyl jasmonate
HaNAC50	CGTCA-motif	CGTCA	1729	5	-	cis-acting regulatory element involved in the MeJA-responsiveness	Methyl jasmonate
HaNAC50	Gap-box	CAAATGAA(A/G)A	14	9.5	+	part of a light responsive element	Light
HaNAC50	Gap-box	CAAATGAA(A/G)A	635	9.5	-	part of a light responsive element	Light
HaNAC50	P-box	CCTTTTG	1739	7	+	gibberellin-responsive element	Gibberellin
HaNAC50	TGACG-motif	TGACG	901	5	-	cis-acting regulatory element involved in the MeJA-responsiveness	Methyl jasmonate
HaNAC50	TGACG-motif	TGACG	1729	5	+	cis-acting regulatory element involved in the MeJA-responsiveness	Methyl jasmonate
HaNAC50	TC-rich repeats	ATTCTCTAAC	855	9	-	cis-acting element involved in defense and stress responsiveness	Defense and stress
HaNAC50	G-Box	CACGTT	1325	6	-	cis-acting regulatory element involved in light responsiveness	Light
HaNAC50	G-box	TAACACGTAG	1170	9	-	cis-acting regulatory element involved in light responsiveness	Light
HaNAC50	G-box	TACGTG	1171	6	+	cis-acting regulatory element involved in light responsiveness	Light
HaNAC50	GT1-motif	GGTTAA	1429	6	-	light responsive element	Light
HaNAC50	Box II	ACACGTTGT	1323	9	-	part of a light responsive element	Light
HaNAC50	ARE	AAACCA	21	6	+	cis-acting regulatory element essential for the anaerobic induction	Anaerobic
HaNAC50	ARE	AAACCA	113	6	-	cis-acting regulatory element essential for the anaerobic induction	Anaerobic
HaNAC50	ARE	AAACCA	304	6	-	cis-acting regulatory element essential for the anaerobic induction	Anaerobic
HaNAC50	ARE	AAACCA	341	6	-	cis-acting regulatory element essential for the anaerobic induction	Anaerobic
HaNAC50	ARE	AAACCA	564	6	+	cis-acting regulatory element essential for the anaerobic induction	Anaerobic
HaNAC50	ARE	AAACCA	632	6	-	cis-acting regulatory element essential for the anaerobic induction	Anaerobic
HaNAC50	ARE	AAACCA	1425	6	-	cis-acting regulatory element essential for the anaerobic induction	Anaerobic
HaNAC50	ARE	AAACCA	1724	6	-	cis-acting regulatory element essential for the anaerobic induction	Anaerobic
HaNAC50	LTR	CCGAAA	404	6	-	cis-acting element involved in low-temperature responsiveness	Low-temperature
HaNAC50	LTR	CCGAAA	1451	6	-	cis-acting element involved in low-temperature responsiveness	Low-temperature
HaNAC50	TCA-element	CCATCTTTTT	883	9	+	cis-acting element involved in salicylic acid responsiveness	Salicylic acid
HaNAC50	ABRE	ACGTG	1172	5	+	cis-acting element involved in the abscisic acid responsiveness	Abscisic acid
HaNAC50	ABRE	ACGTG	1326	5	+	cis-acting element involved in the abscisic acid responsiveness	Abscisic acid
HaNAC50	ATCT-motif	AATCTAATCC	1933	10	-	part of a conserved DNA module involved in light responsiveness	Light
HaNAC51	CGTCA-motif	CGTCA	185	5	-	cis-acting regulatory element involved in the MeJA-responsiveness	Methyl jasmonate
HaNAC51	CGTCA-motif	CGTCA	260	5	+	cis-acting regulatory element involved in the MeJA-responsiveness	Methyl jasmonate
HaNAC51	CGTCA-motif	CGTCA	816	5	-	cis-acting regulatory element involved in the MeJA-responsiveness	Methyl jasmonate
HaNAC51	CGTCA-motif	CGTCA	1656	5	-	cis-acting regulatory element involved in the MeJA-responsiveness	Methyl jasmonate
HaNAC51	P-box	CCTTTTG	1918	7	-	gibberellin-responsive element	Gibberellin
HaNAC51	GARE-motif	TCTGTTG	592	7	+	gibberellin-responsive element	Gibberellin
HaNAC51	Box 4	ATTAAT	670	6	+	part of a conserved DNA module involved in light responsiveness	Light
HaNAC51	TCCC-motif	TCTCCCT	466	7	+	part of a light responsive element	Light
HaNAC51	TGACG-motif	TGACG	185	5	+	cis-acting regulatory element involved in the MeJA-responsiveness	Methyl jasmonate
HaNAC51	TGACG-motif	TGACG	260	5	-	cis-acting regulatory element involved in the MeJA-responsiveness	Methyl jasmonate
HaNAC51	TGACG-motif	TGACG	816	5	+	cis-acting regulatory element involved in the MeJA-responsiveness	Methyl jasmonate
HaNAC51	TGACG-motif	TGACG	1656	5	+	cis-acting regulatory element involved in the MeJA-responsiveness	Methyl jasmonate
HaNAC51	TC-rich repeats	GTTTTCTTAC	1083	9	-	cis-acting element involved in defense and stress responsiveness	Defense and stress
HaNAC51	G-Box	CACGTT	1018	6	-	cis-acting regulatory element involved in light responsiveness	Light
HaNAC51	G-Box	CACGTG	1468	6	-	cis-acting regulatory element involved in light responsiveness	Light
HaNAC51	G-box	CACGTC	186	6	-	cis-acting regulatory element involved in light responsiveness	Light
HaNAC51	G-box	CACGTG	1468	6	-	cis-acting regulatory element involved in light responsiveness	Light
HaNAC51	G-box	CACGAC	1785	6	-	cis-acting regulatory element involved in light responsiveness	Light
HaNAC51	O2-site	GTTGACGTGA	183	9	+	cis-acting regulatory element involved in zein metabolism regulation	Zein metabolism regulation
HaNAC51	O2-site	GATGACATGG	1649	9	+	cis-acting regulatory element involved in zein metabolism regulation	Zein metabolism regulation
HaNAC51	GT1-motif	GGTTAA	1923	6	+	light responsive element	Light
HaNAC51	MRE	AACCTAA	972	7	+	MYB binding site involved in light responsiveness	Light
HaNAC51	MRE	AACCTAA	1090	7	+	MYB binding site involved in light responsiveness	Light
HaNAC51	ARE	AAACCA	332	6	-	cis-acting regulatory element essential for the anaerobic induction	Anaerobic
HaNAC51	ARE	AAACCA	344	6	-	cis-acting regulatory element essential for the anaerobic induction	Anaerobic
HaNAC51	ARE	AAACCA	441	6	-	cis-acting regulatory element essential for the anaerobic induction	Anaerobic
HaNAC51	ARE	AAACCA	760	6	+	cis-acting regulatory element essential for the anaerobic induction	Anaerobic
HaNAC51	LTR	CCGAAA	1366	6	-	cis-acting element involved in low-temperature responsiveness	Low-temperature
HaNAC51	TCA-element	CCATCTTTTT	245	9	-	cis-acting element involved in salicylic acid responsiveness	Salicylic acid
HaNAC51	TCT-motif	TCTTAC	570	6	+	part of a light responsive element	Light
HaNAC51	ABRE	ACGTG	187	5	+	cis-acting element involved in the abscisic acid responsiveness	Abscisic acid
HaNAC51	ABRE	ACGTG	1019	5	+	cis-acting element involved in the abscisic acid responsiveness	Abscisic acid
HaNAC51	ABRE	CACGTG	1468	6	-	cis-acting element involved in the abscisic acid responsiveness	Abscisic acid
HaNAC51	ABRE	ACGTG	1469	5	+	cis-acting element involved in the abscisic acid responsiveness	Abscisic acid
HaNAC52	CGTCA-motif	CGTCA	1946	5	+	cis-acting regulatory element involved in the MeJA-responsiveness	Methyl jasmonate
HaNAC52	CGTCA-motif	CGTCA	1968	5	+	cis-acting regulatory element involved in the MeJA-responsiveness	Methyl jasmonate
HaNAC52	Gap-box	CAAATGAA(A/G)A	1511	9	-	part of a light responsive element	Light
HaNAC52	Gap-box	CAAATGAA(A/G)A	1592	9.5	+	part of a light responsive element	Light
HaNAC52	CAT-box	GCCACT	7	6	+	cis-acting regulatory element related to meristem expression	Meristem expression
HaNAC52	CAT-box	GCCACT	72	6	-	cis-acting regulatory element related to meristem expression	Meristem expression
HaNAC52	Box 4	ATTAAT	560	6	+	part of a conserved DNA module involved in light responsiveness	Light
HaNAC52	Box 4	ATTAAT	1709	6	-	part of a conserved DNA module involved in light responsiveness	Light
HaNAC52	TGACG-motif	TGACG	1946	5	-	cis-acting regulatory element involved in the MeJA-responsiveness	Methyl jasmonate
HaNAC52	TGACG-motif	TGACG	1968	5	-	cis-acting regulatory element involved in the MeJA-responsiveness	Methyl jasmonate
HaNAC52	TC-rich repeats	GTTTTCTTAC	1926	9	-	cis-acting element involved in defense and stress responsiveness	Defense and stress
HaNAC52	G-Box	CACGTT	1372	6	-	cis-acting regulatory element involved in light responsiveness	Light
HaNAC52	G-Box	CACGTT	1745	6	-	cis-acting regulatory element involved in light responsiveness	Light
HaNAC52	GATA-motif	GATAGGA	157	7	-	part of a light responsive element	Light
HaNAC52	GATA-motif	GATAGGA	1092	7	-	part of a light responsive element	Light
HaNAC52	GATA-motif	AAGATAAGATT	1103	10	+	part of a light responsive element	Light
HaNAC52	G-box	CACGAC	149	6	-	cis-acting regulatory element involved in light responsiveness	Light
HaNAC52	G-box	CACGAC	1723	6	-	cis-acting regulatory element involved in light responsiveness	Light
HaNAC52	G-box	CACGAC	1754	6	+	cis-acting regulatory element involved in light responsiveness	Light
HaNAC52	O2-site	GATGATGTGG	270	9	-	cis-acting regulatory element involved in zein metabolism regulation	Zein metabolism regulation
HaNAC52	GT1-motif	GGTTAA	95	6	-	light responsive element	Light
HaNAC52	GT1-motif	GGTTAA	621	6	-	light responsive element	Light
HaNAC52	GT1-motif	GGTTAAT	1832	7	-	light responsive element	Light
HaNAC52	GT1-motif	GGTTAA	1833	6	-	light responsive element	Light
HaNAC52	GA-motif	ATAGATAA	838	8	-	part of a light responsive element	Light
HaNAC52	MSA-like	(T/C)C(T/C)AACGG(T/C)(T/C)A	1675	8.5	-	cis-acting element involved in cell cycle regulation	Cell cycle regulation
HaNAC52	TCT-motif	TCTTAC	1926	6	-	part of a light responsive element	Light
HaNAC52	TGA-element	AACGAC	394	6	-	auxin-responsive element	Auxin
HaNAC52	ABRE	TACGGTC	1175	7	-	cis-acting element involved in the abscisic acid responsiveness	Abscisic acid
HaNAC52	ABRE	ACGTG	1373	5	+	cis-acting element involved in the abscisic acid responsiveness	Abscisic acid
HaNAC52	ABRE	ACGTG	1746	5	+	cis-acting element involved in the abscisic acid responsiveness	Abscisic acid
HaNAC53	P-box	CCTTTTG	1681	7	+	gibberellin-responsive element	Gibberellin
HaNAC53	Box 4	ATTAAT	443	6	+	part of a conserved DNA module involved in light responsiveness	Light
HaNAC53	circadian	CAAAGATATC	1720	9	+	cis-acting regulatory element involved in circadian control	Circadian control
HaNAC53	G-Box	CACGTT	165	6	+	cis-acting regulatory element involved in light responsiveness	Light
HaNAC53	GATA-motif	AAGGATAAGG	821	9	-	part of a light responsive element	Light
HaNAC53	O2-site	GATGACATGG	757	9	+	cis-acting regulatory element involved in zein metabolism regulation	Zein metabolism regulation
HaNAC53	O2-site	GATGATGTGG	773	10	-	cis-acting regulatory element involved in zein metabolism regulation	Zein metabolism regulation
HaNAC53	O2-site	GATGATGTGG	803	9	-	cis-acting regulatory element involved in zein metabolism regulation	Zein metabolism regulation
HaNAC53	O2-site	GATGACATGG	1190	9	+	cis-acting regulatory element involved in zein metabolism regulation	Zein metabolism regulation
HaNAC53	O2-site	GATGATGTGG	1229	9	-	cis-acting regulatory element involved in zein metabolism regulation	Zein metabolism regulation
HaNAC53	O2-site	GATGACATGG	1482	9	-	cis-acting regulatory element involved in zein metabolism regulation	Zein metabolism regulation
HaNAC53	GT1-motif	GGTTAA	45	6	-	light responsive element	Light
HaNAC53	GT1-motif	GGTTAA	72	6	-	light responsive element	Light
HaNAC53	GT1-motif	GTGTGTGAA	562	9	+	light responsive element	Light
HaNAC53	GT1-motif	GGTTAAT	1748	7	-	light responsive element	Light
HaNAC53	GT1-motif	GGTTAA	1749	6	-	light responsive element	Light
HaNAC53	MRE	AACCTAA	325	7	+	MYB binding site involved in light responsiveness	Light
HaNAC53	MRE	AACCTAA	485	7	+	MYB binding site involved in light responsiveness	Light
HaNAC53	ARE	AAACCA	192	6	+	cis-acting regulatory element essential for the anaerobic induction	Anaerobic
HaNAC53	ARE	AAACCA	213	6	+	cis-acting regulatory element essential for the anaerobic induction	Anaerobic
HaNAC53	ARE	AAACCA	1029	6	-	cis-acting regulatory element essential for the anaerobic induction	Anaerobic
HaNAC53	ARE	AAACCA	1291	6	+	cis-acting regulatory element essential for the anaerobic induction	Anaerobic
HaNAC53	ARE	AAACCA	1814	6	+	cis-acting regulatory element essential for the anaerobic induction	Anaerobic
HaNAC53	LTR	CCGAAA	459	6	-	cis-acting element involved in low-temperature responsiveness	Low-temperature
HaNAC53	LTR	CCGAAA	523	6	-	cis-acting element involved in low-temperature responsiveness	Low-temperature
HaNAC53	LTR	CCGAAA	621	6	+	cis-acting element involved in low-temperature responsiveness	Low-temperature
HaNAC53	ABRE	ACGTG	165	5	-	cis-acting element involved in the abscisic acid responsiveness	Abscisic acid
HaNAC53	ABRE	AACCCGG	249	7	+	cis-acting element involved in the abscisic acid responsiveness	Abscisic acid
HaNAC54	CGTCA-motif	CGTCA	241	5	+	cis-acting regulatory element involved in the MeJA-responsiveness	Methyl jasmonate
HaNAC54	CGTCA-motif	CGTCA	342	5	-	cis-acting regulatory element involved in the MeJA-responsiveness	Methyl jasmonate
HaNAC54	AE-box	AGAAACAA	1770	8	-	part of a module for light response	Light
HaNAC54	I-box	TGATAATGT	1603	9	+	part of a light responsive element	Light
HaNAC54	Box 4	ATTAAT	1189	6	-	part of a conserved DNA module involved in light responsiveness	Light
HaNAC54	Box 4	ATTAAT	1917	6	-	part of a conserved DNA module involved in light responsiveness	Light
HaNAC54	circadian	CAAAGATATC	673	9	+	cis-acting regulatory element involved in circadian control	Circadian control
HaNAC54	circadian	CAAAGATATC	720	9	+	cis-acting regulatory element involved in circadian control	Circadian control
HaNAC54	TCCC-motif	TCTCCCT	390	7	-	part of a light responsive element	Light
HaNAC54	TGACG-motif	TGACG	241	5	-	cis-acting regulatory element involved in the MeJA-responsiveness	Methyl jasmonate
HaNAC54	TGACG-motif	TGACG	342	5	+	cis-acting regulatory element involved in the MeJA-responsiveness	Methyl jasmonate
HaNAC54	GATA-motif	AAGATAAGATT	1070	10	+	part of a light responsive element	Light
HaNAC54	O2-site	GATGACATGG	760	10	-	cis-acting regulatory element involved in zein metabolism regulation	Zein metabolism regulation
HaNAC54	GT1-motif	GGTTAAT	477	7	-	light responsive element	Light
HaNAC54	GT1-motif	GGTTAA	478	6	-	light responsive element	Light
HaNAC54	GT1-motif	GGTTAA	1391	6	-	light responsive element	Light
HaNAC54	MRE	AACCTAA	480	7	+	MYB binding site involved in light responsiveness	Light
HaNAC54	ARE	AAACCA	927	6	+	cis-acting regulatory element essential for the anaerobic induction	Anaerobic
HaNAC54	MBS	CAACTG	147	6	-	MYB binding site involved in drought-inducibility	Drought
HaNAC54	MBS	CAACTG	617	6	-	MYB binding site involved in drought-inducibility	Drought
HaNAC54	chs-CMA2a	TCACTTGA	1213	8	-	part of a light responsive element	Light
HaNAC54	TCT-motif	TCTTAC	1729	6	-	part of a light responsive element	Light
HaNAC54	TGA-element	AACGAC	315	6	+	auxin-responsive element	Auxin
HaNAC55	ACE	GACACGTATG	67	9	+	cis-acting element involved in light responsiveness	Light
HaNAC55	CGTCA-motif	CGTCA	59	5	-	cis-acting regulatory element involved in the MeJA-responsiveness	Methyl jasmonate
HaNAC55	CGTCA-motif	CGTCA	1736	5	+	cis-acting regulatory element involved in the MeJA-responsiveness	Methyl jasmonate
HaNAC55	CAT-box	GCCACT	1578	6	-	cis-acting regulatory element related to meristem expression	Meristem expression
HaNAC55	Box 4	ATTAAT	796	6	+	part of a conserved DNA module involved in light responsiveness	Light
HaNAC55	Box 4	ATTAAT	1407	6	-	part of a conserved DNA module involved in light responsiveness	Light
HaNAC55	Box 4	ATTAAT	1416	6	-	part of a conserved DNA module involved in light responsiveness	Light
HaNAC55	Box 4	ATTAAT	1813	6	-	part of a conserved DNA module involved in light responsiveness	Light
HaNAC55	circadian	CAAAGATATC	1963	9	+	cis-acting regulatory element involved in circadian control	Circadian control
HaNAC55	TGACG-motif	TGACG	59	5	+	cis-acting regulatory element involved in the MeJA-responsiveness	Methyl jasmonate
HaNAC55	TGACG-motif	TGACG	1736	5	-	cis-acting regulatory element involved in the MeJA-responsiveness	Methyl jasmonate
HaNAC55	G-Box	CACGTT	69	6	+	cis-acting regulatory element involved in light responsiveness	Light
HaNAC55	GATA-motif	AAGGATAAGG	1358	9	-	part of a light responsive element	Light
HaNAC55	GATA-motif	AAGGATAAGG	1454	9	+	part of a light responsive element	Light
HaNAC55	G-box	CACGAC	52	6	+	cis-acting regulatory element involved in light responsiveness	Light
HaNAC55	O2-site	GTTGACGTGA	859	9	+	cis-acting regulatory element involved in zein metabolism regulation	Zein metabolism regulation
HaNAC55	GT1-motif	GGTTAA	410	6	-	light responsive element	Light
HaNAC55	GT1-motif	GGTTAA	432	6	-	light responsive element	Light
HaNAC55	GT1-motif	GGTTAA	454	6	-	light responsive element	Light
HaNAC55	GT1-motif	GGTTAAT	632	7	+	light responsive element	Light
HaNAC55	MRE	AACCTAA	1023	7	+	MYB binding site involved in light responsiveness	Light
HaNAC55	ARE	AAACCA	13	6	+	cis-acting regulatory element essential for the anaerobic induction	Anaerobic
HaNAC55	ARE	AAACCA	450	6	-	cis-acting regulatory element essential for the anaerobic induction	Anaerobic
HaNAC55	ARE	AAACCA	531	6	-	cis-acting regulatory element essential for the anaerobic induction	Anaerobic
HaNAC55	ARE	AAACCA	1281	6	-	cis-acting regulatory element essential for the anaerobic induction	Anaerobic
HaNAC55	ARE	AAACCA	1535	6	+	cis-acting regulatory element essential for the anaerobic induction	Anaerobic
HaNAC55	ARE	AAACCA	1644	6	+	cis-acting regulatory element essential for the anaerobic induction	Anaerobic
HaNAC55	LTR	CCGAAA	1792	6	-	cis-acting element involved in low-temperature responsiveness	Low-temperature
HaNAC55	MBS	CAACTG	1427	6	-	MYB binding site involved in drought-inducibility	Drought
HaNAC55	ABRE	ACGTG	69	5	-	cis-acting element involved in the abscisic acid responsiveness	Abscisic acid
HaNAC57	chs-CMA1a	TTACTTAA	17	8	-	part of a light responsive element	Light
HaNAC57	P-box	CCTTTTG	802	7	-	gibberellin-responsive element	Gibberellin
HaNAC57	P-box	CCTTTTG	1300	7	-	gibberellin-responsive element	Gibberellin
HaNAC57	AACA_motif	TAACAAACTCCA	806	11	-	involved in endosperm-specific negative expression	Endosperm expression
HaNAC57	Box 4	ATTAAT	665	6	+	part of a conserved DNA module involved in light responsiveness	Light
HaNAC57	Box 4	ATTAAT	838	6	+	part of a conserved DNA module involved in light responsiveness	Light
HaNAC57	Box 4	ATTAAT	1991	6	-	part of a conserved DNA module involved in light responsiveness	Light
HaNAC57	TCCC-motif	TCTCCCT	1913	7	+	part of a light responsive element	Light
HaNAC57	GATA-motif	AAGGATAAGG	1886	9	-	part of a light responsive element	Light
HaNAC57	GT1-motif	GGTTAA	1305	6	+	light responsive element	Light
HaNAC57	HD-Zip 1	CAAT(A/T)ATTG	306	8.5	+	element involved in differentiation of the palisade mesophyll cells	Differentiation of the palisade mesophyll cells
HaNAC57	MRE	AACCTAA	1344	7	+	MYB binding site involved in light responsiveness	Light
HaNAC57	ARE	AAACCA	176	6	+	cis-acting regulatory element essential for the anaerobic induction	Anaerobic
HaNAC57	ARE	AAACCA	590	6	+	cis-acting regulatory element essential for the anaerobic induction	Anaerobic
HaNAC57	LTR	CCGAAA	390	6	-	cis-acting element involved in low-temperature responsiveness	Low-temperature
HaNAC57	TCA-element	CCATCTTTTT	1928	9	+	cis-acting element involved in salicylic acid responsiveness	Salicylic acid
HaNAC57	TGA-element	AACGAC	545	6	+	auxin-responsive element	Auxin
HaNAC58	CGTCA-motif	CGTCA	239	5	+	cis-acting regulatory element involved in the MeJA-responsiveness	Methyl jasmonate
HaNAC58	CGTCA-motif	CGTCA	587	5	-	cis-acting regulatory element involved in the MeJA-responsiveness	Methyl jasmonate
HaNAC58	CGTCA-motif	CGTCA	714	5	-	cis-acting regulatory element involved in the MeJA-responsiveness	Methyl jasmonate
HaNAC58	CAT-box	GCCACT	1657	6	+	cis-acting regulatory element related to meristem expression	Meristem expression
HaNAC58	P-box	CCTTTTG	1698	7	-	gibberellin-responsive element	Gibberellin
HaNAC58	GARE-motif	TCTGTTG	1974	7	+	gibberellin-responsive element	Gibberellin
HaNAC58	Box 4	ATTAAT	272	6	+	part of a conserved DNA module involved in light responsiveness	Light
HaNAC58	TCCC-motif	TCTCCCT	1805	7	+	part of a light responsive element	Light
HaNAC58	TGACG-motif	TGACG	239	5	-	cis-acting regulatory element involved in the MeJA-responsiveness	Methyl jasmonate
HaNAC58	TGACG-motif	TGACG	587	5	+	cis-acting regulatory element involved in the MeJA-responsiveness	Methyl jasmonate
HaNAC58	TGACG-motif	TGACG	714	5	+	cis-acting regulatory element involved in the MeJA-responsiveness	Methyl jasmonate
HaNAC58	TATC-box	TATCCCA	1751	7	+	cis-acting element involved in gibberellin-responsiveness	Gibberellin
HaNAC58	TC-rich repeats	ATTCTCTAAC	1093	9	-	cis-acting element involved in defense and stress responsiveness	Defense and stress
HaNAC58	TC-rich repeats	GTTTTCTTAC	1489	9	-	cis-acting element involved in defense and stress responsiveness	Defense and stress
HaNAC58	G-Box	CACGTG	571	6	+	cis-acting regulatory element involved in light responsiveness	Light
HaNAC58	GATA-motif	GATAGGG	1464	7	-	part of a light responsive element	Light
HaNAC58	G-box	CACGTG	571	6	+	cis-acting regulatory element involved in light responsiveness	Light
HaNAC58	G-box	CACGAC	1397	6	+	cis-acting regulatory element involved in light responsiveness	Light
HaNAC58	G-box	TACGTG	1580	6	+	cis-acting regulatory element involved in light responsiveness	Light
HaNAC58	GT1-motif	GGTTAAT	91	7	-	light responsive element	Light
HaNAC58	GT1-motif	GGTTAA	92	6	-	light responsive element	Light
HaNAC58	GT1-motif	GCGGTAATT	354	9	-	light responsive element	Light
HaNAC58	GT1-motif	GGTTAA	478	6	+	light responsive element	Light
HaNAC58	GT1-motif	GTGTGTGAA	699	9	-	light responsive element	Light
HaNAC58	GT1-motif	GGTTAA	1859	6	-	light responsive element	Light
HaNAC58	GT1-motif	GGTTAA	1931	6	-	light responsive element	Light
HaNAC58	MRE	AACCTAA	1933	7	+	MYB binding site involved in light responsiveness	Light
HaNAC58	ARE	AAACCA	795	6	+	cis-acting regulatory element essential for the anaerobic induction	Anaerobic
HaNAC58	MBS	CAACTG	242	6	-	MYB binding site involved in drought-inducibility	Drought
HaNAC58	GA-motif	ATAGATAA	186	8	-	part of a light responsive element	Light
HaNAC58	GA-motif	ATAGATAA	227	8	-	part of a light responsive element	Light
HaNAC58	TCA-element	TCAGAAGAGG	73	9	+	cis-acting element involved in salicylic acid responsiveness	Salicylic acid
HaNAC58	TCT-motif	TCTTAC	954	6	+	part of a light responsive element	Light
HaNAC58	TCT-motif	TCTTAC	1116	6	-	part of a light responsive element	Light
HaNAC58	TCT-motif	TCTTAC	1489	6	-	part of a light responsive element	Light
HaNAC58	ABRE	CACGTG	571	6	+	cis-acting element involved in the abscisic acid responsiveness	Abscisic acid
HaNAC58	ABRE	ACGTG	572	5	+	cis-acting element involved in the abscisic acid responsiveness	Abscisic acid
HaNAC58	ABRE	GACACGTACGT	723	10	-	cis-acting element involved in the abscisic acid responsiveness	Abscisic acid
HaNAC58	ABRE	ACGTG	1581	5	+	cis-acting element involved in the abscisic acid responsiveness	Abscisic acid
HaNAC59	ACE	GACACGTATG	1734	9	-	cis-acting element involved in light responsiveness	Light
HaNAC59	CAT-box	GCCACT	206	6	+	cis-acting regulatory element related to meristem expression	Meristem expression
HaNAC59	CAT-box	GCCACT	726	6	+	cis-acting regulatory element related to meristem expression	Meristem expression
HaNAC59	P-box	CCTTTTG	572	7	-	gibberellin-responsive element	Gibberellin
HaNAC59	GARE-motif	TCTGTTG	1772	7	-	gibberellin-responsive element	Gibberellin
HaNAC59	TC-rich repeats	ATTCTCTAAC	1088	9	+	cis-acting element involved in defense and stress responsiveness	Defense and stress
HaNAC59	GCN4_motif	TGAGTCA	1767	7	+	cis-regulatory element involved in endosperm expression	Endosperm expression
HaNAC59	G-Box	CACGTG	244	6	+	cis-acting regulatory element involved in light responsiveness	Light
HaNAC59	G-Box	CACGTT	1781	6	-	cis-acting regulatory element involved in light responsiveness	Light
HaNAC59	G-box	tgACACGTGGCA	241	11	-	cis-acting regulatory element involved in light responsiveness	Light
HaNAC59	G-box	ACACGTGGC	242	9	-	cis-acting regulatory element involved in light responsiveness	Light
HaNAC59	G-box	CACGTG	244	6	+	cis-acting regulatory element involved in light responsiveness	Light
HaNAC59	G-box	TACGTG	1736	6	+	cis-acting regulatory element involved in light responsiveness	Light
HaNAC59	G-box	TAAACGTG	1779	8	+	cis-acting regulatory element involved in light responsiveness	Light
HaNAC59	GT1-motif	GGTTAA	284	6	-	light responsive element	Light
HaNAC59	GT1-motif	GGTTAA	414	6	+	light responsive element	Light
HaNAC59	GT1-motif	GGTTAA	1461	6	+	light responsive element	Light
HaNAC59	ARE	AAACCA	338	6	-	cis-acting regulatory element essential for the anaerobic induction	Anaerobic
HaNAC59	ARE	AAACCA	367	6	+	cis-acting regulatory element essential for the anaerobic induction	Anaerobic
HaNAC59	ARE	AAACCA	408	6	+	cis-acting regulatory element essential for the anaerobic induction	Anaerobic
HaNAC59	ARE	AAACCA	480	6	+	cis-acting regulatory element essential for the anaerobic induction	Anaerobic
HaNAC59	ARE	AAACCA	1851	6	+	cis-acting regulatory element essential for the anaerobic induction	Anaerobic
HaNAC59	LTR	CCGAAA	85	6	+	cis-acting element involved in low-temperature responsiveness	Low-temperature
HaNAC59	LTR	CCGAAA	650	6	+	cis-acting element involved in low-temperature responsiveness	Low-temperature
HaNAC59	MBS	CAACTG	443	6	-	MYB binding site involved in drought-inducibility	Drought
HaNAC59	ABRE	GCAACGTGTC	242	9	+	cis-acting element involved in the abscisic acid responsiveness	Abscisic acid
HaNAC59	ABRE	CACGTG	244	6	+	cis-acting element involved in the abscisic acid responsiveness	Abscisic acid
HaNAC59	ABRE	ACGTG	245	5	+	cis-acting element involved in the abscisic acid responsiveness	Abscisic acid
HaNAC59	ABRE	TACGTGTC	1736	8	+	cis-acting element involved in the abscisic acid responsiveness	Abscisic acid
HaNAC59	ABRE	ACGTG	1737	5	+	cis-acting element involved in the abscisic acid responsiveness	Abscisic acid
HaNAC59	ABRE	ACGTG	1782	5	+	cis-acting element involved in the abscisic acid responsiveness	Abscisic acid
HaNAC60	ACE	CTAACGTATT	1834	9	+	cis-acting element involved in light responsiveness	Light
HaNAC60	CAT-box	GCCACT	397	6	-	cis-acting regulatory element related to meristem expression	Meristem expression
HaNAC60	CAT-box	GCCACT	1562	6	-	cis-acting regulatory element related to meristem expression	Meristem expression
HaNAC60	P-box	CCTTTTG	824	7	-	gibberellin-responsive element	Gibberellin
HaNAC60	Box 4	ATTAAT	949	6	+	part of a conserved DNA module involved in light responsiveness	Light
HaNAC60	Box 4	ATTAAT	1947	6	-	part of a conserved DNA module involved in light responsiveness	Light
HaNAC60	AACA_motif	TAACAAACTCCA	1984	11	+	involved in endosperm-specific negative expression	Endosperm expression
HaNAC60	GCN4_motif	TGAGTCA	500	7	+	cis-regulatory element involved in endosperm expression	Endosperm expression
HaNAC60	G-Box	CACGTG	1119	6	-	cis-acting regulatory element involved in light responsiveness	Light
HaNAC60	G-box	CACGTG	1119	6	-	cis-acting regulatory element involved in light responsiveness	Light
HaNAC60	O2-site	GATGACATGG	519	9	-	cis-acting regulatory element involved in zein metabolism regulation	Zein metabolism regulation
HaNAC60	GT1-motif	GGTTAAT	1727	7	-	light responsive element	Light
HaNAC60	GT1-motif	GGTTAA	1728	6	-	light responsive element	Light
HaNAC60	ARE	AAACCA	1462	6	+	cis-acting regulatory element essential for the anaerobic induction	Anaerobic
HaNAC60	LTR	CCGAAA	1292	6	+	cis-acting element involved in low-temperature responsiveness	Low-temperature
HaNAC60	GC-motif	CCCCCG	643	6	-	enhancer-like element involved in anoxic specific inducibility	Anaerobic
HaNAC60	GC-motif	CCCCCG	718	6	-	enhancer-like element involved in anoxic specific inducibility	Anaerobic
HaNAC60	GC-motif	CCCCCG	735	6	+	enhancer-like element involved in anoxic specific inducibility	Anaerobic
HaNAC60	GC-motif	CCCCCG	1661	6	-	enhancer-like element involved in anoxic specific inducibility	Anaerobic
HaNAC60	TCT-motif	TCTTAC	1171	6	-	part of a light responsive element	Light
HaNAC60	TCT-motif	TCTTAC	1719	6	+	part of a light responsive element	Light
HaNAC60	ABRE	CACGTG	1119	6	-	cis-acting element involved in the abscisic acid responsiveness	Abscisic acid
HaNAC60	ABRE	ACGTG	1120	5	+	cis-acting element involved in the abscisic acid responsiveness	Abscisic acid
HaNAC60	RY-element	CATGCATG	1701	8	-	cis-acting regulatory element involved in seed-specific regulation	Seed-specific regulation
HaNAC60	RY-element	CATGCATG	1960	8	-	cis-acting regulatory element involved in seed-specific regulation	Seed-specific regulation
HaNAC61	CGTCA-motif	CGTCA	1453	5	+	cis-acting regulatory element involved in the MeJA-responsiveness	Methyl jasmonate
HaNAC61	AuxRE	TGTCTCAATAAG	855	11	-	part of an auxin-responsive element	Auxin
HaNAC61	circadian	CAAAGATATC	395	9	+	cis-acting regulatory element involved in circadian control	Circadian control
HaNAC61	TGACG-motif	TGACG	1453	5	-	cis-acting regulatory element involved in the MeJA-responsiveness	Methyl jasmonate
HaNAC61	Sp1	GGGCGG	195	6	+	light responsive element	Light
HaNAC61	Sp1	GGGCGG	245	6	+	light responsive element	Light
HaNAC61	Sp1	GGGCGG	910	6	+	light responsive element	Light
HaNAC61	TC-rich repeats	ATTCTCTAAC	1635	9	+	cis-acting element involved in defense and stress responsiveness	Defense and stress
HaNAC61	GATA-motif	GATAGGG	1024	7	-	part of a light responsive element	Light
HaNAC61	G-box	CACGTC	718	6	+	cis-acting regulatory element involved in light responsiveness	Light
HaNAC61	G-box	TACGTG	776	6	-	cis-acting regulatory element involved in light responsiveness	Light
HaNAC61	G-box	CACGTC	1451	6	+	cis-acting regulatory element involved in light responsiveness	Light
HaNAC61	G-box	CACGTC	1756	6	-	cis-acting regulatory element involved in light responsiveness	Light
HaNAC61	MRE	AACCTAA	1240	7	-	MYB binding site involved in light responsiveness	Light
HaNAC61	ARE	AAACCA	494	6	+	cis-acting regulatory element essential for the anaerobic induction	Anaerobic
HaNAC61	ARE	AAACCA	962	6	+	cis-acting regulatory element essential for the anaerobic induction	Anaerobic
HaNAC61	ARE	AAACCA	1862	6	-	cis-acting regulatory element essential for the anaerobic induction	Anaerobic
HaNAC61	LTR	CCGAAA	558	6	-	cis-acting element involved in low-temperature responsiveness	Low-temperature
HaNAC61	LTR	CCGAAA	642	6	+	cis-acting element involved in low-temperature responsiveness	Low-temperature
HaNAC61	MBS	CAACTG	264	6	-	MYB binding site involved in drought-inducibility	Drought
HaNAC61	MBS	CAACTG	632	6	-	MYB binding site involved in drought-inducibility	Drought
HaNAC61	MBS	CAACTG	993	6	+	MYB binding site involved in drought-inducibility	Drought
HaNAC61	TCA-element	CCATCTTTTT	1026	9	+	cis-acting element involved in salicylic acid responsiveness	Salicylic acid
HaNAC61	TCT-motif	TCTTAC	94	6	-	part of a light responsive element	Light
HaNAC61	ABRE	ACGTG	718	5	-	cis-acting element involved in the abscisic acid responsiveness	Abscisic acid
HaNAC61	ABRE	ACGTG	776	5	-	cis-acting element involved in the abscisic acid responsiveness	Abscisic acid
HaNAC61	ABRE	ACGTG	1451	5	-	cis-acting element involved in the abscisic acid responsiveness	Abscisic acid
HaNAC61	ABRE	ACGTG	1757	5	+	cis-acting element involved in the abscisic acid responsiveness	Abscisic acid
HaNAC62	Gap-box	CAAATGAA(A/G)A	1505	9.5	+	part of a light responsive element	Light
HaNAC62	Box 4	ATTAAT	130	6	+	part of a conserved DNA module involved in light responsiveness	Light
HaNAC62	Box 4	ATTAAT	318	6	+	part of a conserved DNA module involved in light responsiveness	Light
HaNAC62	Box 4	ATTAAT	1550	6	-	part of a conserved DNA module involved in light responsiveness	Light
HaNAC62	GCN4_motif	TGAGTCA	1611	7	-	cis-regulatory element involved in endosperm expression	Endosperm expression
HaNAC62	O2-site	GATGACATGG	420	9	+	cis-acting regulatory element involved in zein metabolism regulation	Zein metabolism regulation
HaNAC62	GT1-motif	GGTTAA	5	6	+	light responsive element	Light
HaNAC62	GT1-motif	GGTTAAT	793	7	+	light responsive element	Light
HaNAC62	GT1-motif	GGTTAA	1943	6	-	light responsive element	Light
HaNAC62	MRE	AACCTAA	999	7	+	MYB binding site involved in light responsiveness	Light
HaNAC62	ARE	AAACCA	141	6	+	cis-acting regulatory element essential for the anaerobic induction	Anaerobic
HaNAC62	ARE	AAACCA	263	6	+	cis-acting regulatory element essential for the anaerobic induction	Anaerobic
HaNAC62	ARE	AAACCA	810	6	-	cis-acting regulatory element essential for the anaerobic induction	Anaerobic
HaNAC62	ARE	AAACCA	1146	6	+	cis-acting regulatory element essential for the anaerobic induction	Anaerobic
HaNAC62	ARE	AAACCA	1647	6	+	cis-acting regulatory element essential for the anaerobic induction	Anaerobic
HaNAC62	TCT-motif	TCTTAC	14	6	+	part of a light responsive element	Light
HaNAC62	TCT-motif	TCTTAC	1217	6	-	part of a light responsive element	Light
HaNAC63	CGTCA-motif	CGTCA	1122	5	-	cis-acting regulatory element involved in the MeJA-responsiveness	Methyl jasmonate
HaNAC63	I-box	gGATAAGGTG	1558	9	-	part of a light responsive element	Light
HaNAC63	Box 4	ATTAAT	429	6	+	part of a conserved DNA module involved in light responsiveness	Light
HaNAC63	TGACG-motif	TGACG	1122	5	+	cis-acting regulatory element involved in the MeJA-responsiveness	Methyl jasmonate
HaNAC63	GCN4_motif	TGAGTCA	1455	7	+	cis-regulatory element involved in endosperm expression	Endosperm expression
HaNAC63	G-Box	CACGTT	711	6	-	cis-acting regulatory element involved in light responsiveness	Light
HaNAC63	GATA-motif	AAGGATAAGG	1560	9	-	part of a light responsive element	Light
HaNAC63	G-box	TAACACGTAG	557	9	-	cis-acting regulatory element involved in light responsiveness	Light
HaNAC63	G-box	TACGTG	558	6	+	cis-acting regulatory element involved in light responsiveness	Light
HaNAC63	G-box	CACGTC	625	6	-	cis-acting regulatory element involved in light responsiveness	Light
HaNAC63	G-box	CACGTC	1041	6	-	cis-acting regulatory element involved in light responsiveness	Light
HaNAC63	GT1-motif	GGTTAAT	466	7	+	light responsive element	Light
HaNAC63	GT1-motif	GGTTAA	487	6	-	light responsive element	Light
HaNAC63	GT1-motif	GGTTAA	1585	6	+	light responsive element	Light
HaNAC63	GT1-motif	GGTTAA	1619	6	+	light responsive element	Light
HaNAC63	Box II	ACACGTTGT	709	9	-	part of a light responsive element	Light
HaNAC63	ARE	AAACCA	664	6	-	cis-acting regulatory element essential for the anaerobic induction	Anaerobic
HaNAC63	ARE	AAACCA	1097	6	+	cis-acting regulatory element essential for the anaerobic induction	Anaerobic
HaNAC63	ARE	AAACCA	1174	6	+	cis-acting regulatory element essential for the anaerobic induction	Anaerobic
HaNAC63	LTR	CCGAAA	1581	6	-	cis-acting element involved in low-temperature responsiveness	Low-temperature
HaNAC63	GA-motif	ATAGATAA	1320	8	-	part of a light responsive element	Light
HaNAC63	TCA-element	CCATCTTTTT	1806	9	+	cis-acting element involved in salicylic acid responsiveness	Salicylic acid
HaNAC63	TGA-element	AACGAC	1268	6	+	auxin-responsive element	Auxin
HaNAC63	ABRE	ACGTG	559	5	+	cis-acting element involved in the abscisic acid responsiveness	Abscisic acid
HaNAC63	ABRE	ACGTG	626	5	+	cis-acting element involved in the abscisic acid responsiveness	Abscisic acid
HaNAC63	ABRE	ACGTG	712	5	+	cis-acting element involved in the abscisic acid responsiveness	Abscisic acid
HaNAC63	ABRE	ACGTG	1042	5	+	cis-acting element involved in the abscisic acid responsiveness	Abscisic acid
HaNAC64	ACE	CTAACGTATT	1441	10	+	cis-acting element involved in light responsiveness	Light
HaNAC64	CGTCA-motif	CGTCA	394	5	-	cis-acting regulatory element involved in the MeJA-responsiveness	Methyl jasmonate
HaNAC64	CGTCA-motif	CGTCA	1170	5	+	cis-acting regulatory element involved in the MeJA-responsiveness	Methyl jasmonate
HaNAC64	MBSI	aaaAaaC(G/C)GTTA	630	10.5	+	MYB binding site involved in flavonoid biosynthetic genes regulation	Flavonoid biosynthetic genes regulation
HaNAC64	I-box	cCATATCCAAT	1448	10	-	part of a light responsive element	Light
HaNAC64	Box 4	ATTAAT	931	6	+	part of a conserved DNA module involved in light responsiveness	Light
HaNAC64	Box 4	ATTAAT	1143	6	-	part of a conserved DNA module involved in light responsiveness	Light
HaNAC64	Box 4	ATTAAT	1435	6	-	part of a conserved DNA module involved in light responsiveness	Light
HaNAC64	Box 4	ATTAAT	1464	6	-	part of a conserved DNA module involved in light responsiveness	Light
HaNAC64	TGACG-motif	TGACG	394	5	+	cis-acting regulatory element involved in the MeJA-responsiveness	Methyl jasmonate
HaNAC64	TGACG-motif	TGACG	1170	5	-	cis-acting regulatory element involved in the MeJA-responsiveness	Methyl jasmonate
HaNAC64	TC-rich repeats	GTTTTCTTAC	513	9	+	cis-acting element involved in defense and stress responsiveness	Defense and stress
HaNAC64	G-Box	CACGTG	1910	6	-	cis-acting regulatory element involved in light responsiveness	Light
HaNAC64	G-box	CACGTG	1910	6	-	cis-acting regulatory element involved in light responsiveness	Light
HaNAC64	O2-site	GATGATGTGG	1131	9	-	cis-acting regulatory element involved in zein metabolism regulation	Zein metabolism regulation
HaNAC64	GT1-motif	GGTTAA	1307	6	+	light responsive element	Light
HaNAC64	HD-Zip 1	CAAT(A/T)ATTG	1961	8.5	-	element involved in differentiation of the palisade mesophyll cells	Differentiation of the palisade mesophyll cells
HaNAC64	ARE	AAACCA	224	6	+	cis-acting regulatory element essential for the anaerobic induction	Anaerobic
HaNAC64	ARE	AAACCA	249	6	-	cis-acting regulatory element essential for the anaerobic induction	Anaerobic
HaNAC64	ARE	AAACCA	1372	6	+	cis-acting regulatory element essential for the anaerobic induction	Anaerobic
HaNAC64	ARE	AAACCA	1592	6	-	cis-acting regulatory element essential for the anaerobic induction	Anaerobic
HaNAC64	GA-motif	ATAGATAA	363	8	+	part of a light responsive element	Light
HaNAC64	TCA-element	CCATCTTTTT	684	9	-	cis-acting element involved in salicylic acid responsiveness	Salicylic acid
HaNAC64	TGA-element	AACGAC	399	6	+	auxin-responsive element	Auxin
HaNAC64	ABRE	CACGTG	1910	6	-	cis-acting element involved in the abscisic acid responsiveness	Abscisic acid
HaNAC64	ABRE	ACGTG	1911	5	+	cis-acting element involved in the abscisic acid responsiveness	Abscisic acid
HaNAC64	ATCT-motif	AATCTAATCC	1467	9	+	part of a conserved DNA module involved in light responsiveness	Light
HaNAC65	CGTCA-motif	CGTCA	10	5	+	cis-acting regulatory element involved in the MeJA-responsiveness	Methyl jasmonate
HaNAC65	AE-box	AGAAACAA	1844	8	+	part of a module for light response	Light
HaNAC65	GCN4_motif	TGAGTCA	538	7	+	cis-regulatory element involved in endosperm expression	Endosperm expression
HaNAC65	TGACG-motif	TGACG	10	5	-	cis-acting regulatory element involved in the MeJA-responsiveness	Methyl jasmonate
HaNAC65	G-Box	CACGTT	33	6	-	cis-acting regulatory element involved in light responsiveness	Light
HaNAC65	G-Box	TCCACATGGCA	468	10	-	cis-acting regulatory element involved in light responsiveness	Light
HaNAC65	ARE	AAACCA	1278	6	+	cis-acting regulatory element essential for the anaerobic induction	Anaerobic
HaNAC65	ARE	AAACCA	1488	6	-	cis-acting regulatory element essential for the anaerobic induction	Anaerobic
HaNAC65	ARE	AAACCA	1985	6	-	cis-acting regulatory element essential for the anaerobic induction	Anaerobic
HaNAC65	LTR	CCGAAA	876	6	+	cis-acting element involved in low-temperature responsiveness	Low-temperature
HaNAC65	LTR	CCGAAA	977	6	-	cis-acting element involved in low-temperature responsiveness	Low-temperature
HaNAC65	LTR	CCGAAA	1259	6	+	cis-acting element involved in low-temperature responsiveness	Low-temperature
HaNAC65	TCA-element	CCATCTTTTT	1479	9	+	cis-acting element involved in salicylic acid responsiveness	Salicylic acid
HaNAC65	TCT-motif	TCTTAC	275	6	+	part of a light responsive element	Light
HaNAC65	TGA-element	AACGAC	21	6	+	auxin-responsive element	Auxin
HaNAC65	TGA-element	AACGAC	107	6	-	auxin-responsive element	Auxin
HaNAC65	ABRE	ACGTG	34	5	+	cis-acting element involved in the abscisic acid responsiveness	Abscisic acid
HaNAC66	CGTCA-motif	CGTCA	670	5	-	cis-acting regulatory element involved in the MeJA-responsiveness	Methyl jasmonate
HaNAC66	CGTCA-motif	CGTCA	792	5	-	cis-acting regulatory element involved in the MeJA-responsiveness	Methyl jasmonate
HaNAC66	CGTCA-motif	CGTCA	797	5	-	cis-acting regulatory element involved in the MeJA-responsiveness	Methyl jasmonate
HaNAC66	CGTCA-motif	CGTCA	1290	5	-	cis-acting regulatory element involved in the MeJA-responsiveness	Methyl jasmonate
HaNAC66	Box 4	ATTAAT	1593	6	-	part of a conserved DNA module involved in light responsiveness	Light
HaNAC66	Box 4	ATTAAT	1751	6	-	part of a conserved DNA module involved in light responsiveness	Light
HaNAC66	Box 4	ATTAAT	1849	6	-	part of a conserved DNA module involved in light responsiveness	Light
HaNAC66	TGACG-motif	TGACG	670	5	+	cis-acting regulatory element involved in the MeJA-responsiveness	Methyl jasmonate
HaNAC66	TGACG-motif	TGACG	792	5	+	cis-acting regulatory element involved in the MeJA-responsiveness	Methyl jasmonate
HaNAC66	TGACG-motif	TGACG	797	5	+	cis-acting regulatory element involved in the MeJA-responsiveness	Methyl jasmonate
HaNAC66	TGACG-motif	TGACG	1290	5	+	cis-acting regulatory element involved in the MeJA-responsiveness	Methyl jasmonate
HaNAC66	ATC-motif	AGTAATCT	508	8	-	part of a conserved DNA module involved in light responsiveness	Light
HaNAC66	G-Box	TCCACATGGCA	348	10	-	cis-acting regulatory element involved in light responsiveness	Light
HaNAC66	G-Box	CACGTT	1362	6	+	cis-acting regulatory element involved in light responsiveness	Light
HaNAC66	GATA-motif	AAGATAAGATT	964	10	-	part of a light responsive element	Light
HaNAC66	GATA-motif	AAGATAAGATT	1038	10	-	part of a light responsive element	Light
HaNAC66	G-box	CACGTC	793	6	-	cis-acting regulatory element involved in light responsiveness	Light
HaNAC66	G-box	CACGTC	1291	6	-	cis-acting regulatory element involved in light responsiveness	Light
HaNAC66	O2-site	GTTGACGTGA	1288	9	+	cis-acting regulatory element involved in zein metabolism regulation	Zein metabolism regulation
HaNAC66	GT1-motif	GGTTAA	958	6	-	light responsive element	Light
HaNAC66	GT1-motif	GGTTAA	1032	6	-	light responsive element	Light
HaNAC66	GT1-motif	GGTTAAT	1333	7	+	light responsive element	Light
HaNAC66	LTR	CCGAAA	1517	6	+	cis-acting element involved in low-temperature responsiveness	Low-temperature
HaNAC66	GA-motif	ATAGATAA	163	8	-	part of a light responsive element	Light
HaNAC66	TCA-element	CCATCTTTTT	1157	9	+	cis-acting element involved in salicylic acid responsiveness	Salicylic acid
HaNAC66	TCT-motif	TCTTAC	850	6	+	part of a light responsive element	Light
HaNAC66	ABRE	ACGTG	794	5	+	cis-acting element involved in the abscisic acid responsiveness	Abscisic acid
HaNAC66	ABRE	ACGTG	1292	5	+	cis-acting element involved in the abscisic acid responsiveness	Abscisic acid
HaNAC66	ABRE	ACGTG	1362	5	-	cis-acting element involved in the abscisic acid responsiveness	Abscisic acid
HaNAC66	ATCT-motif	AATCTAATCC	380	9	-	part of a conserved DNA module involved in light responsiveness	Light
HaNAC67	CGTCA-motif	CGTCA	1549	5	-	cis-acting regulatory element involved in the MeJA-responsiveness	Methyl jasmonate
HaNAC67	CGTCA-motif	CGTCA	1673	5	-	cis-acting regulatory element involved in the MeJA-responsiveness	Methyl jasmonate
HaNAC67	MBSI	aaaAaaC(G/C)GTTA	696	10.5	+	MYB binding site involved in flavonoid biosynthetic genes regulation	Flavonoid biosynthetic genes regulation
HaNAC67	AE-box	AGAAACTT	1984	8	+	part of a module for light response	Light
HaNAC67	I-box	atGATAAGGTC	514	10	-	part of a light responsive element	Light
HaNAC67	Box 4	ATTAAT	1125	6	-	part of a conserved DNA module involved in light responsiveness	Light
HaNAC67	Box 4	ATTAAT	1157	6	-	part of a conserved DNA module involved in light responsiveness	Light
HaNAC67	Box 4	ATTAAT	1714	6	-	part of a conserved DNA module involved in light responsiveness	Light
HaNAC67	TGACG-motif	TGACG	1549	5	+	cis-acting regulatory element involved in the MeJA-responsiveness	Methyl jasmonate
HaNAC67	TGACG-motif	TGACG	1673	5	+	cis-acting regulatory element involved in the MeJA-responsiveness	Methyl jasmonate
HaNAC67	TATC-box	TATCCCA	90	7	+	cis-acting element involved in gibberellin-responsiveness	Gibberellin
HaNAC67	TC-rich repeats	GTTTTCTTAC	437	9	+	cis-acting element involved in defense and stress responsiveness	Defense and stress
HaNAC67	G-Box	CACGTT	952	6	-	cis-acting regulatory element involved in light responsiveness	Light
HaNAC67	G-Box	CACGTT	1366	6	-	cis-acting regulatory element involved in light responsiveness	Light
HaNAC67	G-Box	CACGTG	1831	6	-	cis-acting regulatory element involved in light responsiveness	Light
HaNAC67	G-box	CACGTC	447	6	-	cis-acting regulatory element involved in light responsiveness	Light
HaNAC67	G-box	TAACACGTAG	1820	9	-	cis-acting regulatory element involved in light responsiveness	Light
HaNAC67	G-box	ACACGTGT	1830	8	-	cis-acting regulatory element involved in light responsiveness	Light
HaNAC67	G-box	CACGTG	1831	6	-	cis-acting regulatory element involved in light responsiveness	Light
HaNAC67	GT1-motif	GTGTGTGAA	46	9	+	light responsive element	Light
HaNAC67	ARE	AAACCA	1627	6	+	cis-acting regulatory element essential for the anaerobic induction	Anaerobic
HaNAC67	LTR	CCGAAA	83	6	-	cis-acting element involved in low-temperature responsiveness	Low-temperature
HaNAC67	LTR	CCGAAA	354	6	-	cis-acting element involved in low-temperature responsiveness	Low-temperature
HaNAC67	LTR	CCGAAA	693	6	+	cis-acting element involved in low-temperature responsiveness	Low-temperature
HaNAC67	MBS	CAACTG	603	6	-	MYB binding site involved in drought-inducibility	Drought
HaNAC67	TCT-motif	TCTTAC	1709	6	-	part of a light responsive element	Light
HaNAC67	TCT-motif	TCTTAC	1887	6	+	part of a light responsive element	Light
HaNAC67	ABRE	ACGTG	448	5	+	cis-acting element involved in the abscisic acid responsiveness	Abscisic acid
HaNAC67	ABRE	ACGTG	953	5	+	cis-acting element involved in the abscisic acid responsiveness	Abscisic acid
HaNAC67	ABRE	ACGTG	1367	5	+	cis-acting element involved in the abscisic acid responsiveness	Abscisic acid
HaNAC67	ABRE	CACGTG	1831	6	-	cis-acting element involved in the abscisic acid responsiveness	Abscisic acid
HaNAC67	ABRE	ACGTG	1832	5	+	cis-acting element involved in the abscisic acid responsiveness	Abscisic acid
HaNAC68	TC-rich repeats	GTTTTCTTAC	1297	9	-	cis-acting element involved in defense and stress responsiveness	Defense and stress
HaNAC68	P-box	CCTTTTG	1614	7	+	gibberellin-responsive element	Gibberellin
HaNAC68	I-box	cCATATCCAAT	397	10	-	part of a light responsive element	Light
HaNAC68	I-box	gGATAAGGTG	1168	9	+	part of a light responsive element	Light
HaNAC68	Box 4	ATTAAT	725	6	+	part of a conserved DNA module involved in light responsiveness	Light
HaNAC68	Box 4	ATTAAT	1443	6	-	part of a conserved DNA module involved in light responsiveness	Light
HaNAC68	G-Box	CACGTT	156	6	-	cis-acting regulatory element involved in light responsiveness	Light
HaNAC68	G-Box	CACGTT	219	6	-	cis-acting regulatory element involved in light responsiveness	Light
HaNAC68	G-Box	CACGTT	282	6	-	cis-acting regulatory element involved in light responsiveness	Light
HaNAC68	G-box	CACGAC	211	6	+	cis-acting regulatory element involved in light responsiveness	Light
HaNAC68	G-box	CACGTC	1971	6	+	cis-acting regulatory element involved in light responsiveness	Light
HaNAC68	GT1-motif	GGTTAA	21	6	-	light responsive element	Light
HaNAC68	ARE	AAACCA	125	6	-	cis-acting regulatory element essential for the anaerobic induction	Anaerobic
HaNAC68	ARE	AAACCA	168	6	-	cis-acting regulatory element essential for the anaerobic induction	Anaerobic
HaNAC68	ARE	AAACCA	418	6	+	cis-acting regulatory element essential for the anaerobic induction	Anaerobic
HaNAC68	ARE	AAACCA	523	6	+	cis-acting regulatory element essential for the anaerobic induction	Anaerobic
HaNAC68	ARE	AAACCA	611	6	+	cis-acting regulatory element essential for the anaerobic induction	Anaerobic
HaNAC68	ARE	AAACCA	1949	6	+	cis-acting regulatory element essential for the anaerobic induction	Anaerobic
HaNAC68	TCA-element	CCATCTTTTT	1380	9	-	cis-acting element involved in salicylic acid responsiveness	Salicylic acid
HaNAC68	TCT-motif	TCTTAC	407	6	-	part of a light responsive element	Light
HaNAC68	TCT-motif	TCTTAC	495	6	-	part of a light responsive element	Light
HaNAC68	TCT-motif	TCTTAC	1297	6	-	part of a light responsive element	Light
HaNAC68	ABRE	ACGTG	157	5	+	cis-acting element involved in the abscisic acid responsiveness	Abscisic acid
HaNAC68	ABRE	ACGTG	220	5	+	cis-acting element involved in the abscisic acid responsiveness	Abscisic acid
HaNAC68	ABRE	ACGTG	283	5	+	cis-acting element involved in the abscisic acid responsiveness	Abscisic acid
HaNAC68	ABRE	ACGTG	1971	5	-	cis-acting element involved in the abscisic acid responsiveness	Abscisic acid
HaNAC68	ATCT-motif	AATCTAATCC	1104	9	+	part of a conserved DNA module involved in light responsiveness	Light
HaNAC69	CGTCA-motif	CGTCA	47	5	+	cis-acting regulatory element involved in the MeJA-responsiveness	Methyl jasmonate
HaNAC69	circadian	CAAAGATATC	1166	9	-	cis-acting regulatory element involved in circadian control	Circadian control
HaNAC69	TGACG-motif	TGACG	47	5	-	cis-acting regulatory element involved in the MeJA-responsiveness	Methyl jasmonate
HaNAC69	G-Box	CACGTG	1476	6	-	cis-acting regulatory element involved in light responsiveness	Light
HaNAC69	GATA-motif	GATAGGA	871	7	-	part of a light responsive element	Light
HaNAC69	GATA-motif	GATAGGA	1302	7	+	part of a light responsive element	Light
HaNAC69	G-box	CACGTG	1476	6	-	cis-acting regulatory element involved in light responsiveness	Light
HaNAC69	ARE	AAACCA	1295	6	-	cis-acting regulatory element essential for the anaerobic induction	Anaerobic
HaNAC69	ARE	AAACCA	1780	6	+	cis-acting regulatory element essential for the anaerobic induction	Anaerobic
HaNAC69	LTR	CCGAAA	783	6	-	cis-acting element involved in low-temperature responsiveness	Low-temperature
HaNAC69	LTR	CCGAAA	1944	6	-	cis-acting element involved in low-temperature responsiveness	Low-temperature
HaNAC69	MBS	CAACTG	495	6	-	MYB binding site involved in drought-inducibility	Drought
HaNAC69	TCT-motif	TCTTAC	91	6	-	part of a light responsive element	Light
HaNAC69	TCT-motif	TCTTAC	1032	6	+	part of a light responsive element	Light
HaNAC69	ABRE	CACGTG	1476	6	-	cis-acting element involved in the abscisic acid responsiveness	Abscisic acid
HaNAC69	ABRE	ACGTG	1477	5	+	cis-acting element involved in the abscisic acid responsiveness	Abscisic acid
HaNAC70	CGTCA-motif	CGTCA	1677	5	-	cis-acting regulatory element involved in the MeJA-responsiveness	Methyl jasmonate
HaNAC70	Box 4	ATTAAT	130	6	+	part of a conserved DNA module involved in light responsiveness	Light
HaNAC70	Box 4	ATTAAT	413	6	+	part of a conserved DNA module involved in light responsiveness	Light
HaNAC70	Box 4	ATTAAT	505	6	+	part of a conserved DNA module involved in light responsiveness	Light
HaNAC70	Box 4	ATTAAT	825	6	+	part of a conserved DNA module involved in light responsiveness	Light
HaNAC70	TGACG-motif	TGACG	1677	5	+	cis-acting regulatory element involved in the MeJA-responsiveness	Methyl jasmonate
HaNAC70	AT1-motif	AATTATTTTTTATT	1550	13	-	part of a light responsive module	Light
HaNAC70	GCN4_motif	TGAGTCA	1461	7	+	cis-regulatory element involved in endosperm expression	Endosperm expression
HaNAC70	GCN4_motif	TGAGTCA	1616	7	+	cis-regulatory element involved in endosperm expression	Endosperm expression
HaNAC70	G-Box	CACGTG	1341	6	-	cis-acting regulatory element involved in light responsiveness	Light
HaNAC70	G-Box	CACGTG	1709	6	-	cis-acting regulatory element involved in light responsiveness	Light
HaNAC70	G-Box	CACGTG	1728	6	-	cis-acting regulatory element involved in light responsiveness	Light
HaNAC70	G-Box	CACGTT	1834	6	+	cis-acting regulatory element involved in light responsiveness	Light
HaNAC70	G-Box	CACGTG	1864	6	-	cis-acting regulatory element involved in light responsiveness	Light
HaNAC70	G-box	ACACGTGT	1340	8	-	cis-acting regulatory element involved in light responsiveness	Light
HaNAC70	G-box	CACGTG	1341	6	-	cis-acting regulatory element involved in light responsiveness	Light
HaNAC70	G-box	TACGTG	1472	6	-	cis-acting regulatory element involved in light responsiveness	Light
HaNAC70	G-box	CACGTG	1709	6	-	cis-acting regulatory element involved in light responsiveness	Light
HaNAC70	G-box	CACGTG	1728	6	-	cis-acting regulatory element involved in light responsiveness	Light
HaNAC70	G-box	CACGTG	1864	6	-	cis-acting regulatory element involved in light responsiveness	Light
HaNAC70	GT1-motif	GGTTAA	219	6	-	light responsive element	Light
HaNAC70	GT1-motif	GGTTAA	681	6	+	light responsive element	Light
HaNAC70	ARE	AAACCA	215	6	-	cis-acting regulatory element essential for the anaerobic induction	Anaerobic
HaNAC70	ARE	AAACCA	949	6	+	cis-acting regulatory element essential for the anaerobic induction	Anaerobic
HaNAC70	ARE	AAACCA	1022	6	+	cis-acting regulatory element essential for the anaerobic induction	Anaerobic
HaNAC70	ARE	AAACCA	1669	6	+	cis-acting regulatory element essential for the anaerobic induction	Anaerobic
HaNAC70	MBS	CAACTG	1287	6	+	MYB binding site involved in drought-inducibility	Drought
HaNAC70	TCT-motif	TCTTAC	1096	6	+	part of a light responsive element	Light
HaNAC70	TGA-element	AACGAC	660	6	+	auxin-responsive element	Auxin
HaNAC70	TGA-element	AACGAC	705	6	+	auxin-responsive element	Auxin
HaNAC70	ABRE	CACGTG	1341	6	-	cis-acting element involved in the abscisic acid responsiveness	Abscisic acid
HaNAC70	ABRE	ACGTG	1342	5	+	cis-acting element involved in the abscisic acid responsiveness	Abscisic acid
HaNAC70	ABRE	ACGTG	1472	5	-	cis-acting element involved in the abscisic acid responsiveness	Abscisic acid
HaNAC70	ABRE	CACGTG	1709	6	-	cis-acting element involved in the abscisic acid responsiveness	Abscisic acid
HaNAC70	ABRE	ACGTG	1710	5	+	cis-acting element involved in the abscisic acid responsiveness	Abscisic acid
HaNAC70	ABRE	CACGTG	1728	6	-	cis-acting element involved in the abscisic acid responsiveness	Abscisic acid
HaNAC70	ABRE	ACGTG	1729	5	+	cis-acting element involved in the abscisic acid responsiveness	Abscisic acid
HaNAC70	ABRE	ACGTG	1834	5	-	cis-acting element involved in the abscisic acid responsiveness	Abscisic acid
HaNAC70	ABRE	CACGTG	1864	6	-	cis-acting element involved in the abscisic acid responsiveness	Abscisic acid
HaNAC70	ABRE	ACGTG	1865	5	+	cis-acting element involved in the abscisic acid responsiveness	Abscisic acid
HaNAC71	CGTCA-motif	CGTCA	965	5	-	cis-acting regulatory element involved in the MeJA-responsiveness	Methyl jasmonate
HaNAC71	CAT-box	GCCACT	250	6	+	cis-acting regulatory element related to meristem expression	Meristem expression
HaNAC71	I-box	gGATAAGGTG	1814	9	-	part of a light responsive element	Light
HaNAC71	Box 4	ATTAAT	697	6	+	part of a conserved DNA module involved in light responsiveness	Light
HaNAC71	Box 4	ATTAAT	1475	6	-	part of a conserved DNA module involved in light responsiveness	Light
HaNAC71	Box 4	ATTAAT	1640	6	-	part of a conserved DNA module involved in light responsiveness	Light
HaNAC71	Box 4	ATTAAT	1794	6	-	part of a conserved DNA module involved in light responsiveness	Light
HaNAC71	Unnamed_1	GGATTTTACAGT	1582	11	+	cis-acting element involved in phytochrome down-regulation expression	Phytochrome down-regulation expression
HaNAC71	TGACG-motif	TGACG	965	5	+	cis-acting regulatory element involved in the MeJA-responsiveness	Methyl jasmonate
HaNAC71	TATC-box	TATCCCA	1655	7	-	cis-acting element involved in gibberellin-responsiveness	Gibberellin
HaNAC71	WUN-motif	AAATTTCCT	789	9	+	wound-responsive element	Wound
HaNAC71	L-box	ATCCCACCTAC	1650	10	-	part of a light responsive element	Light
HaNAC71	G-Box	CACGTT	421	6	-	cis-acting regulatory element involved in light responsiveness	Light
HaNAC71	G-box	CACGTC	823	6	-	cis-acting regulatory element involved in light responsiveness	Light
HaNAC71	O2-site	GATGACATGG	494	10	+	cis-acting regulatory element involved in zein metabolism regulation	Zein metabolism regulation
HaNAC71	GT1-motif	GTGTGTGAA	196	9	-	light responsive element	Light
HaNAC71	GT1-motif	GGTTAA	873	6	-	light responsive element	Light
HaNAC71	MRE	AACCTAA	141	7	+	MYB binding site involved in light responsiveness	Light
HaNAC71	ARE	AAACCA	25	6	-	cis-acting regulatory element essential for the anaerobic induction	Anaerobic
HaNAC71	ARE	AAACCA	508	6	+	cis-acting regulatory element essential for the anaerobic induction	Anaerobic
HaNAC71	ARE	AAACCA	630	6	+	cis-acting regulatory element essential for the anaerobic induction	Anaerobic
HaNAC71	ARE	AAACCA	1543	6	-	cis-acting regulatory element essential for the anaerobic induction	Anaerobic
HaNAC71	ARE	AAACCA	1680	6	+	cis-acting regulatory element essential for the anaerobic induction	Anaerobic
HaNAC71	ARE	AAACCA	1733	6	-	cis-acting regulatory element essential for the anaerobic induction	Anaerobic
HaNAC71	TCA-element	TCAGAAGAGG	316	9	+	cis-acting element involved in salicylic acid responsiveness	Salicylic acid
HaNAC71	TGA-element	AACGAC	947	6	+	auxin-responsive element	Auxin
HaNAC71	TGA-element	AACGAC	1325	6	-	auxin-responsive element	Auxin
HaNAC71	ABRE	ACGTG	422	5	+	cis-acting element involved in the abscisic acid responsiveness	Abscisic acid
HaNAC71	ABRE	ACGTG	824	5	+	cis-acting element involved in the abscisic acid responsiveness	Abscisic acid
HaNAC72	chs-CMA1a	TTACTTAA	112	8	-	part of a light responsive element	Light
HaNAC72	chs-CMA1a	TTACTTAA	166	8	-	part of a light responsive element	Light
HaNAC72	chs-CMA1a	TTACTTAA	688	8	+	part of a light responsive element	Light
HaNAC72	P-box	CCTTTTG	1850	7	+	gibberellin-responsive element	Gibberellin
HaNAC72	Box 4	ATTAAT	184	6	+	part of a conserved DNA module involved in light responsiveness	Light
HaNAC72	Box 4	ATTAAT	565	6	+	part of a conserved DNA module involved in light responsiveness	Light
HaNAC72	Box 4	ATTAAT	723	6	+	part of a conserved DNA module involved in light responsiveness	Light
HaNAC72	GCN4_motif	TGAGTCA	414	7	-	cis-regulatory element involved in endosperm expression	Endosperm expression
HaNAC72	G-Box	CACGTT	843	6	-	cis-acting regulatory element involved in light responsiveness	Light
HaNAC72	ARE	AAACCA	232	6	-	cis-acting regulatory element essential for the anaerobic induction	Anaerobic
HaNAC72	ARE	AAACCA	479	6	-	cis-acting regulatory element essential for the anaerobic induction	Anaerobic
HaNAC72	ARE	AAACCA	484	6	-	cis-acting regulatory element essential for the anaerobic induction	Anaerobic
HaNAC72	ARE	AAACCA	710	6	-	cis-acting regulatory element essential for the anaerobic induction	Anaerobic
HaNAC72	ARE	AAACCA	965	6	-	cis-acting regulatory element essential for the anaerobic induction	Anaerobic
HaNAC72	ARE	AAACCA	1029	6	-	cis-acting regulatory element essential for the anaerobic induction	Anaerobic
HaNAC72	ARE	AAACCA	1181	6	+	cis-acting regulatory element essential for the anaerobic induction	Anaerobic
HaNAC72	ARE	AAACCA	1633	6	+	cis-acting regulatory element essential for the anaerobic induction	Anaerobic
HaNAC72	ARE	AAACCA	1738	6	+	cis-acting regulatory element essential for the anaerobic induction	Anaerobic
HaNAC72	GA-motif	ATAGATAA	67	8	+	part of a light responsive element	Light
HaNAC72	TCA-element	TCAGAAGAGG	875	9	+	cis-acting element involved in salicylic acid responsiveness	Salicylic acid
HaNAC72	TCA-element	CCATCTTTTT	994	9	+	cis-acting element involved in salicylic acid responsiveness	Salicylic acid
HaNAC72	TCT-motif	TCTTAC	686	6	+	part of a light responsive element	Light
HaNAC72	TGA-element	AACGAC	337	6	+	auxin-responsive element	Auxin
HaNAC72	TGA-element	AACGAC	518	6	-	auxin-responsive element	Auxin
HaNAC72	ABRE	ACGTG	844	5	+	cis-acting element involved in the abscisic acid responsiveness	Abscisic acid
HaNAC72	ABRE	AACCCGG	1750	7	+	cis-acting element involved in the abscisic acid responsiveness	Abscisic acid
HaNAC72	ABRE	AACCCGG	1798	7	+	cis-acting element involved in the abscisic acid responsiveness	Abscisic acid
HaNAC73	ACE	GACACGTATG	824	9	-	cis-acting element involved in light responsiveness	Light
HaNAC73	Unnamed_1	GGATTTTACAGT	637	11	-	cis-acting element involved in phytochrome down-regulation expression	Phytochrome down-regulation expression
HaNAC73	AT1-motif	AATTATTTTTTATT	850	13	-	part of a light responsive module	Light
HaNAC73	TC-rich repeats	GTTTTCTTAC	992	9	-	cis-acting element involved in defense and stress responsiveness	Defense and stress
HaNAC73	ATC-motif	AGTAATCT	249	8	+	part of a conserved DNA module involved in light responsiveness	Light
HaNAC73	G-Box	CACGTT	198	6	+	cis-acting regulatory element involved in light responsiveness	Light
HaNAC73	G-Box	CACGTG	1021	6	-	cis-acting regulatory element involved in light responsiveness	Light
HaNAC73	G-Box	CACGTG	1028	6	-	cis-acting regulatory element involved in light responsiveness	Light
HaNAC73	GATA-motif	GATAGGA	1398	7	+	part of a light responsive element	Light
HaNAC73	GATA-motif	GATAGGA	1948	7	+	part of a light responsive element	Light
HaNAC73	G-box	ACACGTGT	1020	8	-	cis-acting regulatory element involved in light responsiveness	Light
HaNAC73	G-box	CACGTG	1021	6	-	cis-acting regulatory element involved in light responsiveness	Light
HaNAC73	G-box	CACGTG	1028	6	-	cis-acting regulatory element involved in light responsiveness	Light
HaNAC73	GT1-motif	GGTTAA	473	6	+	light responsive element	Light
HaNAC73	GT1-motif	GGTTAA	613	6	-	light responsive element	Light
HaNAC73	GT1-motif	GGTTAAT	1155	7	+	light responsive element	Light
HaNAC73	ARE	AAACCA	338	6	-	cis-acting regulatory element essential for the anaerobic induction	Anaerobic
HaNAC73	ARE	AAACCA	382	6	-	cis-acting regulatory element essential for the anaerobic induction	Anaerobic
HaNAC73	ARE	AAACCA	704	6	+	cis-acting regulatory element essential for the anaerobic induction	Anaerobic
HaNAC73	ARE	AAACCA	1628	6	-	cis-acting regulatory element essential for the anaerobic induction	Anaerobic
HaNAC73	MBS	CAACTG	635	6	+	MYB binding site involved in drought-inducibility	Drought
HaNAC73	TCT-motif	TCTTAC	1181	6	+	part of a light responsive element	Light
HaNAC73	ABRE	ACGTG	198	5	-	cis-acting element involved in the abscisic acid responsiveness	Abscisic acid
HaNAC73	ABRE	CACGTG	1021	6	-	cis-acting element involved in the abscisic acid responsiveness	Abscisic acid
HaNAC73	ABRE	ACGTG	1022	5	+	cis-acting element involved in the abscisic acid responsiveness	Abscisic acid
HaNAC73	ABRE	CACGTG	1028	6	-	cis-acting element involved in the abscisic acid responsiveness	Abscisic acid
HaNAC73	ABRE	ACGTG	1029	5	+	cis-acting element involved in the abscisic acid responsiveness	Abscisic acid
HaNAC74	MBSI	aaaAaaC(G/C)GTTA	1256	10.5	-	MYB binding site involved in flavonoid biosynthetic genes regulation	Flavonoid biosynthetic genes regulation
HaNAC74	P-box	CCTTTTG	834	7	-	gibberellin-responsive element	Gibberellin
HaNAC74	AE-box	AGAAACAA	296	8	-	part of a module for light response	Light
HaNAC74	AE-box	AGAAACAA	1668	8	+	part of a module for light response	Light
HaNAC74	Box 4	ATTAAT	128	6	+	part of a conserved DNA module involved in light responsiveness	Light
HaNAC74	Box 4	ATTAAT	242	6	+	part of a conserved DNA module involved in light responsiveness	Light
HaNAC74	Box 4	ATTAAT	1254	6	-	part of a conserved DNA module involved in light responsiveness	Light
HaNAC74	Box 4	ATTAAT	1435	6	-	part of a conserved DNA module involved in light responsiveness	Light
HaNAC74	Box 4	ATTAAT	1447	6	-	part of a conserved DNA module involved in light responsiveness	Light
HaNAC74	Box 4	ATTAAT	1579	6	-	part of a conserved DNA module involved in light responsiveness	Light
HaNAC74	Sp1	GGGCGG	612	6	+	light responsive element	Light
HaNAC74	AT1-motif	AATTATTTTTTATT	1127	13	+	part of a light responsive module	Light
HaNAC74	TC-rich repeats	GTTTTCTTAC	1051	9	+	cis-acting element involved in defense and stress responsiveness	Defense and stress
HaNAC74	G-box	CACGAC	422	6	-	cis-acting regulatory element involved in light responsiveness	Light
HaNAC74	G-box	TACGTG	597	6	+	cis-acting regulatory element involved in light responsiveness	Light
HaNAC74	ARE	AAACCA	292	6	-	cis-acting regulatory element essential for the anaerobic induction	Anaerobic
HaNAC74	ARE	AAACCA	943	6	-	cis-acting regulatory element essential for the anaerobic induction	Anaerobic
HaNAC74	ARE	AAACCA	1259	6	-	cis-acting regulatory element essential for the anaerobic induction	Anaerobic
HaNAC74	ARE	AAACCA	1643	6	-	cis-acting regulatory element essential for the anaerobic induction	Anaerobic
HaNAC74	MBS	CAACTG	860	6	-	MYB binding site involved in drought-inducibility	Drought
HaNAC74	MBS	CAACTG	1858	6	-	MYB binding site involved in drought-inducibility	Drought
HaNAC74	TCA-element	CCATCTTTTT	1020	9	-	cis-acting element involved in salicylic acid responsiveness	Salicylic acid
HaNAC74	TCA-element	CCATCTTTTT	1032	9	-	cis-acting element involved in salicylic acid responsiveness	Salicylic acid
HaNAC74	ABRE	ACGTG	598	5	+	cis-acting element involved in the abscisic acid responsiveness	Abscisic acid
HaNAC75	AE-box	AGAAACAA	809	8	-	part of a module for light response	Light
HaNAC75	GARE-motif	TCTGTTG	838	7	+	gibberellin-responsive element	Gibberellin
HaNAC75	GARE-motif	TCTGTTG	1516	7	+	gibberellin-responsive element	Gibberellin
HaNAC75	I-box	gGATAAGGTG	205	9	-	part of a light responsive element	Light
HaNAC75	Box 4	ATTAAT	576	6	+	part of a conserved DNA module involved in light responsiveness	Light
HaNAC75	Box 4	ATTAAT	1155	6	-	part of a conserved DNA module involved in light responsiveness	Light
HaNAC75	Box 4	ATTAAT	1755	6	-	part of a conserved DNA module involved in light responsiveness	Light
HaNAC75	G-box	CACGAC	125	6	+	cis-acting regulatory element involved in light responsiveness	Light
HaNAC75	GT1-motif	GGTTAA	1632	6	+	light responsive element	Light
HaNAC75	GT1-motif	GGTTAAT	1817	7	+	light responsive element	Light
HaNAC75	ARE	AAACCA	3	6	+	cis-acting regulatory element essential for the anaerobic induction	Anaerobic
HaNAC75	ARE	AAACCA	74	6	+	cis-acting regulatory element essential for the anaerobic induction	Anaerobic
HaNAC75	ARE	AAACCA	693	6	+	cis-acting regulatory element essential for the anaerobic induction	Anaerobic
HaNAC75	ARE	AAACCA	1707	6	-	cis-acting regulatory element essential for the anaerobic induction	Anaerobic
HaNAC75	MBS	CAACTG	738	6	+	MYB binding site involved in drought-inducibility	Drought
HaNAC75	GC-motif	CCCCCG	1127	6	-	enhancer-like element involved in anoxic specific inducibility	Anaerobic
HaNAC75	TCA-element	CCATCTTTTT	244	9	+	cis-acting element involved in salicylic acid responsiveness	Salicylic acid
HaNAC75	TCA-element	CCATCTTTTT	1278	9	+	cis-acting element involved in salicylic acid responsiveness	Salicylic acid
HaNAC75	TCA-element	CCATCTTTTT	1730	9	+	cis-acting element involved in salicylic acid responsiveness	Salicylic acid
HaNAC75	TGA-element	AACGAC	31	6	-	auxin-responsive element	Auxin
HaNAC76	ACE	GACACGTATG	1083	9	-	cis-acting element involved in light responsiveness	Light
HaNAC76	CGTCA-motif	CGTCA	521	5	-	cis-acting regulatory element involved in the MeJA-responsiveness	Methyl jasmonate
HaNAC76	CGTCA-motif	CGTCA	841	5	-	cis-acting regulatory element involved in the MeJA-responsiveness	Methyl jasmonate
HaNAC76	CGTCA-motif	CGTCA	1577	5	+	cis-acting regulatory element involved in the MeJA-responsiveness	Methyl jasmonate
HaNAC76	CGTCA-motif	CGTCA	1828	5	-	cis-acting regulatory element involved in the MeJA-responsiveness	Methyl jasmonate
HaNAC76	CAT-box	GCCACT	1069	6	+	cis-acting regulatory element related to meristem expression	Meristem expression
HaNAC76	CAT-box	GCCACT	1113	6	+	cis-acting regulatory element related to meristem expression	Meristem expression
HaNAC76	Box 4	ATTAAT	617	6	+	part of a conserved DNA module involved in light responsiveness	Light
HaNAC76	Box 4	ATTAAT	938	6	+	part of a conserved DNA module involved in light responsiveness	Light
[truncated: 2,181 more rows]

## Sheet: Table S5
Table S5. The functional grouping of cis-elements and the proportion of each group.
Group	Number	Percent
Light	1921	0.4597
Methyl jasmonate	506	0.1211
Anaerobic	456	0.1091
Abscisic acid	415	0.0993
Low temperature	130	0.0311
Gibberellin	115	0.0275
Salicylic acid	100	0.0239
Auxin	95	0.0227
Drought	86	0.0206
Meristem expression	82	0.0196
Zein metabolism regulation	76	0.0182
Defense and stress	70	0.0168
Endosperm expression	38	0.0091
Circadian control	33	0.0079
Flavonoid biosynthetic genes regulation	21	0.005
Seed-specific regulation	17	0.0041
Differentiation of the palisade mesophyll cells	8	0.0019
Wound	4	0.001
Cell cycle regulation	3	0.0007
Phytochrome down-regulation expression	3	0.0007
Total	4179	1

## Sheet: Table S6
Table S6. The 46 articles mentioned in this article about NAC TFs enhancing plant abiotic resistance.
Author	Year	Journal	Gene	ID	Species	Title
M. Fujita, Y. Fujita, K. Maruyama, et al.	2004	Plant Journal	AtRD26	BAB63913.1	Arabidopsis thaliana	A dehydration-induced NAC protein, RD26, is involved in a novel ABA-dependent stress-signaling pathway
K. Nakashima, L.-S. P. Tran, D. Van Nguyen, et al.	2007	Plant and Cell Physiology	OsNAC6	BAA89800.1	Oryza sativa	Functional analysis of a NAC-type transcription factor OsNAC6 involved in abiotic and biotic stress-responsive gene expression in rice
X. Zheng, B. Chen, G. Lu, et al.	2009	Biochemical and Biophysical Research Communications	ONAC045	CT829509.1	Oryza sativa	Overexpression of a NAC transcription factor enhances rice drought and salt tolerance
H. Takasaki, K. Maruyama, S. Kidokoro, et al.	2010	Molecular Genetics and Genomics	OsNAC5	BAA89799.1	Oryza sativa	The abiotic stress-responsive NAC-type transcription factor OsNAC5 regulates stress-inducible genes and stress tolerance in rice
Y.-J. Hao, W. Wei, Q.-X. Song, et al.	2011	Plant Journal	GmNAC20	ACC66314.1	Glycine max	Soybean NAC transcription factors promote abiotic stress tolerance and lateral root formation in transgenic plants
Q. L. Liu, K. D. Xu, L. J. Zhao, et al.	2011	Biotechnology Letters	DgNAC1	ADQ20114.1	Chrysanthemum x morifolium	Overexpression of a novel chrysanthemum NAC transcription factor gene enhances salt tolerance in tobacco
M. Lu, S. Ying, D.-F. Zhang, et al.	2012	Plant Cell Reports	ZmSNAC1	AEY78612.1	Zea mays	A maize stress-responsive NAC transcription factor, ZmSNAC1, confers enhanced tolerance to dehydration in transgenic Arabidopsis
X. Mao, H. Zhang, X. Qian, et al.	2012	Journal of Experimental Botany	TaNAC2	AAU08786.1	Triticum aestivum	TaNAC2, a NAC-type wheat transcription factor conferring enhanced multiple abiotic stress tolerances in Arabidopsis
H. Zhong, Q.-Q. Guo, L. Chen, et al.	2012	Plant Cell Reports	BnNAC5	AFI56995.1	Brassica napus	Two Brassica napus genes encoding NAC transcription factors are involved in response to high-salinity stress
I. De Clercq, V. Vermeirssen, O. Van Aken, et al.	2013	Plant Cell	ANAC013	NP_001323024.1	Arabidopsis thaliana	The membrane-bound NAC transcription factor ANAC013 functions in mitochondrial retrograde regulation of the oxidative stress response in Arabidopsis
M. Lu, D.-F. Zhang, Y.-S. Shi, et al.	2013	Plant Cell Tissue and Organ Culture	SbSNAC1	AGG40203.1	Sorghum bicolor	Expression of SbSNAC1, a NAC transcription factor from sorghum, confers drought tolerance to transgenic Arabidopsis
A. S. I. Saad, X. Li, H.-P. Li, et al.	2013	Plant Science	SNAC1	NP_001051682.1	Oryza sativa	A rice stress-responsive NAC gene enhances tolerance of transgenic wheat to drought and salt stresses
Z.-Y. Xu, S. Y. Kim, D. Y. Hyeon, et al.	2013	Plant Cell	ANAC096	NP_001332638.1	Arabidopsis thaliana	The Arabidopsis NAC transcription factor ANAC096 cooperates with bZIP-type transcription factors in dehydration and osmotic stress responses
X. Chen, Y. Wang, B. Lv, et al.	2014	Plant and Cell Physiology	OsNAP	BAS84005.1	Oryza sativa Japonica Group	The NAC family transcription factor OsNAP confers abiotic stress response through the ABA pathway
X. Mao, S. Chen, A. Li, et al.	2014	PloS One	TaNAC67	AHB32901.1	Triticum aestivum	Novel NAC transcription factor TaNAC67 confers enhanced multi-abiotic stress tolerances in Arabidopsis
M. Pandurangaiah, G. L. Rao, O. Sudhakarbabu, et al.	2014	Molecular Biotechnology	MuNAC4	HS109648.1	Macrotyloma uniflorum	Overexpression of horsegram (Macrotyloma uniflorum Lam.Verdc.) NAC transcriptional factor (MuNAC4) in groundnut conferse enhanced drought tolerance
M. Zhu, G. Chen, J. Zhang, et al.	2014	Plant Cell Reports	SlNAC4	AGH20611.1	Solanum lycopersicum	The abiotic stress-responsive NAC-type transcription factor SlNAC4 regulates salt and drought tolerance and stress-related genes in tomato (Solanum lycopersicum)
X.-l. Li, X. Yang, Y.-x. Hu, et al.	2014	Plant Cell Reports	SlNAC1	AGT96630.1	Suaeda liaotungensis	A novel NAC transcription factor from Suaeda liaotungensis K. enhanced transgenic Arabidopsis drought, salt, and cold stress tolerance
X. Han, Z. Feng, D. Xing, et al.	2015	BMC Plant Biology	CiNAC3&CiNAC4	AJZ77194.1&AJZ77195.1	Caragana intermedia	Two NAC transcription factors from Caragana intermedia altered salt tolerance of the transgenic Arabidopsis
Q. Huang, Y. Wang, B. Li, et al.	2015	BMC Plant Biology	TaNAC29	AKC34071.1	Triticum aestivum	TaNAC29, a NAC transcription factor from wheat, enhances salt and drought tolerance in transgenic Arabidopsis
Y. Fang, K. Liao, H. Du, et al.	2015	Journal of Experimental Botany	SNAC3	NP_001042270.2	Oryza sativa	A stress-responsive NAC transcription factor SNAC3 confers heat and drought tolerance through modulation of reactive oxygen species in rice
L. Huang, Y. Hong, H. Zhang, et al.	2016	BMC Plant Biology	ONAC095	XP_015643570.1	Oryza sativa	Rice NAC transcription factor ONAC095 plays opposite roles in drought and cold stress tolerance
X.-D. Li, K.-Y. Zhuang, Z.-M. Liu, et al.	2016	Journal of Plant Physiology	SlNAM1	NP_001234219.1	Solanum lycopersicum	Overexpression of a novel NAC-type tomato transcription factor, SlNAM1, enhances the chilling stress tolerance of transgenic tobacco
Z. Lv, S. Wang, F. Zhang, et al.	2016	Plant and Cell Physiology	AaNAC1	AQU15092.1	Artemisia annua	Overexpression of a novel NAC domain-containing transcription factor gene (AaNAC1) enhances the content of artemisinin and increases tolerance to drought and Botrytis cinerea in Artemisia annua
H. Mao, L. Yu, R. Han, et al.	2016	Plant Physiology and Biochemistry	ZmNAC55	AFW67212.1	Zea mays	ZmNAC55, a maize stress-responsive NAC transcription factor, confers drought resistance in transgenic Arabidopsis
H. Rahman, V. Ramanathan, J. Nallathambi, et al.	2016	BMC Biotechnology	EcNAC67	ANJ04635.1	Eleusine coracana	Over-expression of a NAC 67 transcription factor from finger millet (Eleusine coracana L.) confers tolerance against salinity and drought stress in rice
G. Wang, S. Zhang, X. Ma, et al.	2016	Physiologia Plantarum	SlNAC35	NP_001352326	Solanum lycopersicum	A stress-associated NAC transcription factor (SlNAC35) from tomato plays a positive role in biotic and abiotic stresses
X. Yu, Y. Liu, S. Wang, et al.	2016	Plant Growth Regulation	CarNAC5	ACS94038.1	Cicer arietinum	A chickpea stress-responsive NAC transcription factor, CarNAC5, confers enhanced tolerance to drought stress in transgenic Arabidopsis
X. Yu, Y. Liu, S. Wang, et al.	2016	Plant Cell Reports	CarNAC4	NP_001352183.1	Cicer arietinum	CarNAC4, a NAC-type chickpea transcription factor conferring enhanced drought and salt stress tolerances in Arabidopsis
X. Zhao, X. Yang, S. Pei, et al.	2016	Gene	MlNAC9	AIS74874.1	Miscanthus lutarioriparius	The Miscanthus NAC transcription factor MlNAC9 enhances abiotic stress tolerance in transgenic Arabidopsis
Y. H. Chi, S. M. B. Melencion, C. V. Alinapon, et al.	2017	Biochemical and Biophysical Research Communications	AtNTL7	NP_564440.1	Arabidopsis thaliana	The membrane-tethered NAC transcription factor, AtNTL7, contributes to ER-stress resistance in Arabidopsis
M. Duan, R. Zhang, F. Zhu, et al.	2017	Plant Cell	MfNACsa	ANP22366.1	Medicago falcata	A lipid-anchored NAC transcription factor is translocated into the nucleus and activates glyoxalase I expression during drought stress
C. Jin, K.-Q. Li, X.-Y. Xu, et al.	2017	Frontiers in Plant Science	PbeNAC1	AML33344.1	Pyrus betulifolia	A novel NAC transcription factor, PbeNAC1, of Pyrus betulifolia confers cold and drought tolerance via interacting with PbeDREBs and activating the expression of stress-responsive genes
J. Shen, B. Lv, L. Luo, et al.	2017	Scientific Reports	OsNAC2	BAC53811.1	Oryza sativa	The NAC-type transcription factor OsNAC2 regulates ABA-dependent genes and abiotic stress tolerance in rice (vol 7, 40641, 2017)
G. Y. Tang, F. X. Shao, P. L. Xu, et al.	2017	Russian Journal of Plant Physiology	AhNAC4	ADM94307.1	Arachis hypogaea	Overexpression of a peanut NAC gene, AhNAC4, confers enhanced drought tolerance in tobacco
L. Wang, Z. Hu, M. Zhu, et al.	2017	Plant Cell Tissue and Organ Culture	SlNAC11	NP_001233972.1	Solanum lycopersicum	The abiotic stress-responsive NAC transcription factor SlNAC11 is involved in drought and salt response in tomato (Solanum lycopersicum L.)
L. Wang, Z. Li, M. Lu, et al.	2017	Frontiers in Plant Science	ThNAC13	AFN55273.2	Tamarix hispida	ThNAC13, a NAC Transcription Factor from Tamarix hispida, confers salt and osmotic stress tolerance to transgenic Tamarix and Arabidopsis
L.-n. Xie, M. Chen, D.-h. Min, et al.	2017	Journal of Integrative Agriculture	SiNAC110	ASK12111.1	Setaria italica	The NAC-like transcription factor. SiNAC110 in foxtail millet (Setaria italica L.) confers tolerance to drought and high salt stress through an ABA independent signaling pathway
J. P. An, J. F. Yao, R. R. Xu, et al.	2018	Physiologia Plantarum	MdNAC047	MDP0000180683	Malus hupehensis	An apple NAC transcription factor enhances salt stress tolerance by modulating the ethylene response
H. Liu, Y. Zhou, H. Li, et al.	2018	Plant Science	ShNAC1	AXF74542.1	Solanum habrochaites	Molecular and functional characterization of ShNAC1, an NAC transcription factor from Solanum habrochaites
Z.-J. Liu, F. Li, L.-G. Wang, et al.	2018	Journal of Genetics	GhSNAC3	KU759896.1	Gossypium hirsutum	Molecular characterization of a stress-induced NAC gene, GhSNAC3, from Gossypium hirsutum
X. Lu, X. Zhang, H. Duan, et al.	2018	Physiologia Plantarum	PeNAC036	XP_011029436.1	Populus euphratica	Three stress-responsive NAC transcription factors from Populus euphratica differentially regulate salt and drought tolerance in transgenic plants
H. Tak, S. Negi, A. Gupta, et al.	2018	Plant Physiology and Biochemistry	MpSNAC67	AWK67777.1	Musa ABB Group	A stress associated NAC transcription factor MpSNAC67 from banana (Musa x paradisiaca) is involved in regulation of chlorophyll catabolic pathway
D. Wu, Y. Sun, H. Wang, et al.	2018	Gene	SlNAC8	ALE20480.1	Suaeda liaotungensis	The SlNAC8 gene of the halophyte Suaeda liaotungensis enhances drought and salt stress tolerance in transgenic Arabidopsis thaliana
X. Yang, K. He, X. Chi, et al.	2018	Plant Science	MlNAC12	AIS74877.1	Miscanthus lutarioriparius	Miscanthus NAC transcription factor MlNAC12 positively mediates abiotic stress tolerance in transgenic Arabidopsis
D. Jia, Q. Jiang, S. van Nocker, et al.	2019	Plant Physiology and Biochemistry	MdNAC1	ADL36790.1	Malus domestica	An apple (Malus domestica) NAC transcription factor enhances drought tolerance in transgenic apple plants

## Sheet: Table S7
Table S7. The list of sunflower HaNAC genes primers used in qRT-PCR.
Name	Sequence
Haactin-P1	TCAACGTTCCCGCCATGTAT
Haactin-P2	GACCACTGGCATAGAGGGAAAG
HaNAC5-P1	CACGGGAACACAAAGAAGCG
HaNAC5-P2	AAGCCCGGGTCAAAGTTCAA
HaNAC15-P1	ACGCATTATCTCACGCCGAA
HaNAC15-P2	GAATCCGTAGCTCGGTTCGT
HaNAC16-P1	TCGGGCTTTTGGAAGGCTAC
HaNAC16-P2	CTGGAAAGGTCGGGCAATCT
HaNAC17-P1	TACTGGAAAGCAACCGGGTC
HaNAC17-P2	TGCAACTTGTTGCCCGACTA
HaNAC18-P1	ATTGGGTTCTCTGCCGTCTG
HaNAC18-P2	ACTCACCTAATGGAGATGCAAGA
HaNAC19-P1	CATCAGCACTATGCGGCAAC
HaNAC19-P2	CCTGATGCTGATCGTCCTCC
HaNAC21-P1	CAGGAAGAGGAGATGAGCAGC
HaNAC21-P2	TCAACAAGCTCTTCCTCCGTT
HaNAC22-P1	ATAAACCGGTGTTGACGGCT
HaNAC22-P2	CATAGGCAGGTGGTGGTGAG
HaNAC23-P1	AGTAAGGCGATGTTTGGCGA
HaNAC23-P2	AATTCCGACCTTGCGTCCTT
HaNAC26-P1	TGAGCCCGTGGTTCTTCAAA
HaNAC26-P2	GAAGGATTGCTAAGGCCCGT
HaNAC35-P1	ATGGGTTTTGCCTGGACTGT
HaNAC35-P2	TTACGATCTGACCCGGTTGC
HaNAC39-P1	TATCGAAGCCACCAGGATGC
HaNAC39-P2	GAACCCTGTCGGTCTGAGTG
HaNAC42-P1	TGATACGGCATGTGTGGGAG
HaNAC42-P2	AGTGTGCGGTTTCGAAGGAT
HaNAC43-P1	GCACGATGAACTCCCCGTAA
HaNAC43-P2	CGGGCCTCGCTAGATTTTCT
HaNAC47-P1	TCGTAATCCTGCATCGCCAA
HaNAC47-P2	CGGGTTTGCTCGAAGTTTCA
HaNAC48-P1	CCGCACGAATCGTTGACAAA
HaNAC48-P2	AGGCATTTGTTCCAAACAGTGG
HaNAC49-P1	GGAGCTTCCTGAAATGGCCT
HaNAC49-P2	TCCGGTTGCTTTCCAGTACC
HaNAC55-P1	TGGTGTGTTAAGGTTGCCTCC
HaNAC55-P2	TTCTTGCTCGCAGTCACCTG
HaNAC57-P1	GTCTCCCTCCAGGTTTTCGG
HaNAC57-P2	ATCCTGATACAGCCGCCCTA
HaNAC58-P1	TTTGCGACGGAAAGCTTGTG
HaNAC58-P2	GGTTGCCTTCCAATAGCCCT
HaNAC61-P1	GCAAGTACCCTGCTTCTCCA
HaNAC61-P2	CACCAAAGCTGAAAGTGGCG
HaNAC63-P1	TCCCCGGAGTGACAAGAGAT
HaNAC63-P2	GATCGCACTCCGTCTGGATT
HaNAC67-P1	GACGGGTCAAGGATTCGACA
HaNAC67-P2	CGTTTCGCGGGGTTCAAAAT
HaNAC70-P1	GTCCCAACGTTACACACGGA
HaNAC70-P2	TCATCCGCGAACGAATCCAT
HaNAC72-P1	GAAGATCTGTTGTCGCCCGT
HaNAC72-P2	TGTAGCCCGGCTTGATCTTC
HaNAC73-P1	GACAATTGCCCACCCTCTCA
HaNAC73-P2	GGCAGTTCTGGCTGTTCTGA
HaNAC76-P1	CGCCCTACACAAAGTGTTGC
HaNAC76-P2	ACGGATGATCGGTTTCGG
HaNAC77-P1	CGATTCTGCCCGACTGATGA
HaNAC77-P2	CGATTCTGCCCGACTGATGA
HaNAC79-P1	TCGGCACACGTGTAAGGATG
HaNAC79-P2	GGTGCAACACGGCAGTAGTA
HaNAC80-P1	TCCAGTCTCGTCTTGCCAAC
HaNAC80-P2	CCAATCTGCCTCTTGGTGGT
HaNAC81-P1	TGCCGTTAACTGATCCGGTG
HaNAC81-P2	ACATCGCCTTACATTTACTCGGT
HaNAC83-P1	GGTATCCGGTGCACCTCTTC
HaNAC83-P2	GCTTATCAGTTCCGGTGGCT
HaNAC84-P1	ATTCGGGCAACTACGACTGG
HaNAC84-P2	TGACCAAACGGGCTCAAGTT
HaNAC87-P1	CAGCTGGCATAGCACAGGAT
HaNAC87-P2	CCGAGTCTCATCGACAGGTG
HaNAC88-P1	CATGAATCTCCCACCGGGTT
HaNAC88-P2	AGGAATGATGTCGGGATGGC
HaNAC89-P1	GAAGCTTCAACCGGAAGGGA
HaNAC89-P2	ATGGAGGTGTGATGCAGGTG
HaNAC90-P1	AACGTCGATAGATCCGCAGG
HaNAC90-P2	TGATGCGATTTTGGGCTTCG
HaNAC91-P1	TCCCGTGTCTATAATCCCCGA
HaNAC91-P2	TTTATCCGTCCCTGTGGCCT
HaNAC93-P1	GGATCATGCACGAGTACCGA
HaNAC93-P2	CTTTTCTTGCTTGCCGCCAT
HaNAC100-P1	GACCGGAATGCGAACAAACC
HaNAC100-P2	AACTTTCCGGCACCGGATTT
HaNAC101-P1	AGGTTGCTTTCATGTCACCTTT
HaNAC101-P2	GTTCTTCGTCAGTGGGGTGA
HaNAC103-P1	TCTCCCACCCGGTTTTAGAT
HaNAC103-P2	ATCCTGAACCCGCTGACCTA
HaNAC104-P1	CAGTGCCCGATTCGACGATA
HaNAC104-P2	CTTTCTCCGGGAGTCACCAC
HaNAC105-P1	AGGCAACCGGAACCGATAAG
HaNAC105-P2	CTCGGTCGTCGGACTACTTG
HaNAC106-P1	GGGTACGTGAAGTCCTTGGT
HaNAC106-P2	GAGTCATGGCTCTGCTTGGT
HaNAC107-P1	GGCTACGTGAAGTCCTTGGTA
HaNAC107-P2	GGTGCTAGGACCACCAGAAT
HaNAC109-P1	TGATTGGCTGATGCACGAGT
HaNAC109-P2	GTTACACAAAGGGGCGCTTG
HaNAC120-P1	TGGTGTTTCATAGTGGGCGG
HaNAC120-P2	CATTAGGCGGCCCTAAACCA
HaNAC124-P1	AAGCACCATGTGACCGATGA
HaNAC124-P2	TGGGAACTCATTCCCGTTGG
HaNAC125-P1	CAGGAGGCCAGAAAACCGAT
HaNAC125-P2	GGAGGCTGTGCTTCTTCCAT
HaNAC131-P1	TCTTTCGAAACCGGAGGTGG
HaNAC131-P2	CCTTGATCCCATTGTGCCCT
HaNAC144-P1	ATGAGCGAGTACCGATTGCC
HaNAC144-P2	CTGAAGCTCATTGCCGGAGA
HaNAC146-P1	CTCCGAGAGGGGTCAAAACC
HaNAC146-P2	GGGTGGAGGGGTATTTTGGG
HaNAC150-P1	TGGAAACCGATCCAACAGGG
HaNAC150-P2	TTGCGTGGTAGCAAGACGAT
